# Supplementary material for: Bis(1,2,2,6,6-penta­methyl­piperidin-4-yl) 2-butyl-2-(3,5-di-tert-butyl-4-hydroxy­benz­yl)malonate (Tinuvin 144)
Source: Acta Crystallogr Sect E Struct Rep Online. 2009 Sep 5;65(Pt 10):o2357. doi: 10.1107/S1600536809035260 (PMC2970408; doi:10.1107/S1600536809035260)
Supplement: Supplementary file 1 [file e-65-o2357-sup1.cif]

##############################################################################
###                                                                        ###
###        Electronic paper (Acta Crystallographica Section E)             ###
###                                                                        ###
##############################################################################
#                                                                            #
# This CIF contains the data in a paper accepted for publication in Acta     #
# Crystallographica Section E. It conforms to the requirements of Notes      #
# for Authors for Section E, and has been peer reviewed under the auspices   #
# of the IUCr Commission on Journals.                                        #
#                                                                            #
# Full details of the Crystallographic Information File format               #
# are given in the paper "The Crystallographic Information File (CIF):       #
# a New Standard Archive File for Crystallography" by S. R. Hall, F. H.      #
# Allen and I. D. Brown [Acta Cryst. (1991), A47, 655-685].                  #
#                                                                            #
# The current version of the core CIF dictionary is obtainable from          #
# ftp://ftp.iucr.org/pub/cif_core.dic. The current version number is 2.4.    #
#                                                                            #
# Software is freely available for graphical display of the structure(s) in  #
# this CIF.  For information consult the CIF home page http://www.iucr.org/  #
# cif/home.html                                                              #
#                                                                            #
# This file may be used for bona fide research purposes within the           #
# scientific community so long as proper attribution is given to the journal # 
# article from which it was obtained.                                        #
#                                                                            #
##############################################################################
                                             
data_I
_audit_creation_method     SHELXL97
_chemical_name_systematic
;
Bis(1,2,2,6,6-pentamethylpiperidin-4-yl)
2-butyl-2-(3,5-di-<i>tert</i>-butyl-4-hydroxybenzyl)malonate
;
_chemical_name_common     ?
_chemical_formula_moiety     'C42 H72 N2 O5'
_chemical_formula_sum     'C42 H72 N2 O5'
_chemical_formula_iupac     'C42 H72 N2 O5'
_chemical_formula_weight     685.02
_chemical_melting_point     ?
_symmetry_cell_setting     'Monoclinic'
_symmetry_space_group_name_H-M     'P 21/n'
_symmetry_space_group_name_Hall     '-P 2yn'
loop_
    _symmetry_equiv_pos_as_xyz
    'x, y, z'
    '-x+1/2, y+1/2, -z+1/2'
    '-x, -y, -z'
    'x-1/2, -y-1/2, z-1/2'
_cell_length_a     13.736(6)
_cell_length_b     18.827(8)
_cell_length_c     17.185(7)
_cell_angle_alpha     90.00
_cell_angle_beta     108.679(8)
_cell_angle_gamma     90.00
_cell_volume     4210(3)
_cell_formula_units_Z     4
_cell_measurement_reflns_used     4000
_cell_measurement_theta_min     2.16
_cell_measurement_theta_max     21.23
_cell_measurement_temperature     294(2)
_exptl_crystal_description     'block'
_exptl_crystal_colour     'colourless'
_exptl_crystal_size_max     0.24
_exptl_crystal_size_mid     0.22
_exptl_crystal_size_min     0.20
_exptl_crystal_density_diffrn     1.081
_exptl_crystal_density_meas     ?
_exptl_crystal_density_method     'not measured'
_exptl_crystal_F_000     1512
_exptl_absorpt_coefficient_mu     0.069
_exptl_absorpt_correction_type     multi-scan
_exptl_absorpt_process_details     '(SADABS; Bruker, 1997)'
_exptl_absorpt_correction_T_min     0.984
_exptl_absorpt_correction_T_max     0.986
_exptl_special_details
;
;
_diffrn_ambient_temperature     294(2)
_diffrn_radiation_type     MoK\a
_diffrn_radiation_wavelength     0.71073
_diffrn_radiation_source     'fine-focus sealed tube'
_diffrn_radiation_monochromator     graphite
_diffrn_measurement_device_type     'Bruker SMART CCD'
_diffrn_measurement_method     \w
_diffrn_detector_area_resol_mean     ?
_diffrn_reflns_number     23750
_diffrn_reflns_av_R_equivalents     0.0595
_diffrn_reflns_av_sigmaI/netI     0.0802
_diffrn_reflns_theta_min     1.65
_diffrn_reflns_theta_max     26.36
_diffrn_reflns_theta_full     26.36
_diffrn_measured_fraction_theta_max     0.991
_diffrn_measured_fraction_theta_full     0.991
_diffrn_reflns_limit_h_min     -17
_diffrn_reflns_limit_h_max     12
_diffrn_reflns_limit_k_min     -23
_diffrn_reflns_limit_k_max     23
_diffrn_reflns_limit_l_min     -11
_diffrn_reflns_limit_l_max     21
_diffrn_standards_number     0
_diffrn_standards_interval_count     0
_diffrn_standards_interval_time     0
_diffrn_standards_decay_%     0
_refine_special_details
;
Refinement of <i>F</i>^2^ against ALL reflections. The weighted <i>R</i>-factor
<i>wR</i> and goodness of fit <i>S</i> are based on <i>F</i>^2^, conventional
<i>R</i>-factors <i>R</i> are based on <i>F</i>, with <i>F</i> set to zero for
negative <i>F</i>^2^. The threshold expression of <i>F</i>^2^ >
\s(<i>F</i>^2^) is used only for calculating <i>R</i>-factors(gt) <i>etc</i>.
and is not relevant to the choice of reflections for refinement.
<i>R</i>-factors based on <i>F</i>^2^ are statistically about twice as large
as those based on <i>F</i>, and <i>R</i>- factors based on ALL data will be
even larger.
;
_reflns_number_total     8524
_reflns_number_gt     4124
_reflns_threshold_expression     I>2\s(I)
_refine_ls_structure_factor_coef     Fsqd
_refine_ls_matrix_type     full
_refine_ls_R_factor_all     0.1310
_refine_ls_R_factor_gt     0.0514
_refine_ls_wR_factor_gt     0.1084
_refine_ls_wR_factor_ref     0.1325
_refine_ls_goodness_of_fit_ref     1.038
_refine_ls_restrained_S_all     1.055
_refine_ls_number_reflns     8524
_refine_ls_number_parameters     460
_refine_ls_number_restraints     24
_refine_ls_hydrogen_treatment     constr
_refine_ls_weighting_scheme     calc
_refine_ls_weighting_details
                 'calc w=1/[\s^2^(Fo^2^)+(0.0519P)^2^] where P=(Fo^2^+2Fc^2^)/3'
_atom_sites_solution_hydrogens     geom
_atom_sites_solution_primary     direct
_atom_sites_solution_secondary     difmap
_refine_ls_shift/su_max     0.002
_refine_ls_shift/su_mean     0.000
_refine_diff_density_max     0.154
_refine_diff_density_min     -0.179
_refine_ls_extinction_method     none
_refine_ls_extinction_coef     ?
loop_
    _atom_type_symbol
    _atom_type_description
    _atom_type_scat_dispersion_real
    _atom_type_scat_dispersion_imag
    _atom_type_scat_source
    'C' 'C' 0.0033 0.0016
                         'International Tables Vol C Tables 4.2.6.8 and 6.1.1.4'
    'H' 'H' 0.0000 0.0000
                         'International Tables Vol C Tables 4.2.6.8 and 6.1.1.4'
    'N' 'N' 0.0061 0.0033
                         'International Tables Vol C Tables 4.2.6.8 and 6.1.1.4'
    'O' 'O' 0.0106 0.0060
                         'International Tables Vol C Tables 4.2.6.8 and 6.1.1.4'
_computing_data_collection     'SMART (Bruker, 1997)'
_computing_cell_refinement     'SAINT (Bruker, 1997)'
_computing_data_reduction     'SAINT (Bruker, 1997)'
_computing_structure_solution     'SHELXS97 (Sheldrick, 2008)'
_computing_structure_refinement     'SHELXL97 (Sheldrick, 2008)'
_computing_molecular_graphics     'SHELXTL (Sheldrick, 2008)'
_computing_publication_material     'SHELXTL (Sheldrick, 2008)'
loop_
    _atom_site_type_symbol
    _atom_site_label
    _atom_site_fract_x
    _atom_site_fract_y
    _atom_site_fract_z
    _atom_site_U_iso_or_equiv
    _atom_site_adp_type
    _atom_site_calc_flag
    _atom_site_refinement_flags
    _atom_site_occupancy
    _atom_site_disorder_assembly
    _atom_site_disorder_group
    O O1 0.11801(11) 0.03727(8) 0.22237(9) 0.0545(4) Uani d . 1 . .
    O O2 0.27568(10) 0.03307(7) 0.31285(8) 0.0450(4) Uani d . 1 . .
    O O3 0.34336(10) 0.12854(7) 0.21144(10) 0.0518(4) Uani d . 1 . .
    O O4 0.44526(10) 0.03948(7) 0.20033(9) 0.0472(4) Uani d . 1 . .
    O O5 0.34155(11) 0.00858(9) -0.17848(9) 0.0580(5) Uani d . 1 . .
    H H5 0.4033 0.0170 -0.1647 0.087 Uiso calc R 1 . .
    N N1 0.26679(14) 0.08817(10) 0.54521(10) 0.0545(5) Uani d . 1 . .
    N N2 0.47991(13) 0.31688(9) 0.31576(11) 0.0480(5) Uani d . 1 . .
    C C1 0.23602(16) 0.03915(11) 0.38210(12) 0.0400(5) Uani d . 1 . .
    H H1 0.1712 0.0131 0.3705 0.048 Uiso calc R 1 . .
    C C2 0.31606(18) 0.00701(13) 0.45378(13) 0.0592(7) Uani d . 1 . .
    H H2A 0.3812 0.0304 0.4607 0.071 Uiso calc R 1 . .
    H H2B 0.3239 -0.0427 0.4423 0.071 Uiso calc R 1 . .
    C C3 0.2906(2) 0.01285(14) 0.53422(14) 0.0628(7) Uani d . 1 . .
    C C4 0.19126(18) 0.12587(12) 0.47700(14) 0.0505(6) Uani d . 1 . .
    C C5 0.22108(18) 0.11474(11) 0.39962(13) 0.0502(6) Uani d . 1 . .
    H H5A 0.1678 0.1348 0.3531 0.060 Uiso calc R 1 . .
    H H5B 0.2842 0.1405 0.4054 0.060 Uiso calc R 1 . .
    C C6 0.3888(3) -0.00737(19) 0.60225(18) 0.1186(13) Uani d U 1 . .
    H H6A 0.4380 0.0304 0.6101 0.178 Uiso calc R 1 . .
    H H6B 0.4167 -0.0500 0.5871 0.178 Uiso calc R 1 . .
    H H6C 0.3737 -0.0153 0.6523 0.178 Uiso calc R 1 . .
    C C7 0.2054(3) -0.04052(15) 0.53448(18) 0.1022(11) Uani d U 1 . .
    H H7A 0.1872 -0.0342 0.5835 0.153 Uiso calc R 1 . .
    H H7B 0.2300 -0.0881 0.5329 0.153 Uiso calc R 1 . .
    H H7C 0.1461 -0.0325 0.4873 0.153 Uiso calc R 1 . .
    C C8 0.2519(2) 0.10123(17) 0.62494(15) 0.0968(10) Uani d . 1 . .
    H H8A 0.2521 0.1515 0.6346 0.145 Uiso calc R 1 . .
    H H8B 0.3065 0.0793 0.6677 0.145 Uiso calc R 1 . .
    H H8C 0.1873 0.0815 0.6245 0.145 Uiso calc R 1 . .
    C C9 0.07875(18) 0.10554(16) 0.46096(17) 0.0844(9) Uani d . 1 . .
    H H9A 0.0670 0.0585 0.4383 0.127 Uiso calc R 1 . .
    H H9B 0.0352 0.1385 0.4228 0.127 Uiso calc R 1 . .
    H H9C 0.0634 0.1068 0.5116 0.127 Uiso calc R 1 . .
    C C10 0.2038(3) 0.20520(14) 0.49609(18) 0.0944(10) Uani d . 1 . .
    H H10A 0.1755 0.2163 0.5390 0.142 Uiso calc R 1 . .
    H H10B 0.1682 0.2318 0.4477 0.142 Uiso calc R 1 . .
    H H10C 0.2754 0.2173 0.5136 0.142 Uiso calc R 1 . .
    C C11 0.20853(16) 0.03224(10) 0.23713(13) 0.0349(5) Uani d . 1 . .
    C C12 0.26231(14) 0.01955(10) 0.17326(12) 0.0310(5) Uani d . 1 . .
    C C13 0.36247(16) 0.06151(11) 0.19717(12) 0.0340(5) Uani d . 1 . .
    C C14 0.42714(15) 0.17905(11) 0.24358(14) 0.0462(6) Uani d . 1 . .
    H H14 0.4920 0.1604 0.2397 0.055 Uiso calc R 1 . .
    C C15 0.43448(17) 0.19407(12) 0.33117(14) 0.0567(7) Uani d . 1 . .
    H H15A 0.4581 0.1515 0.3634 0.068 Uiso calc R 1 . .
    H H15B 0.3663 0.2048 0.3332 0.068 Uiso calc R 1 . .
    C C16 0.50644(18) 0.25553(13) 0.37089(16) 0.0604(7) Uani d . 1 . .
    C C17 0.46967(17) 0.30720(11) 0.22855(15) 0.0481(6) Uani d . 1 . .
    C C18 0.39650(16) 0.24513(11) 0.19512(13) 0.0462(6) Uani d . 1 . .
    H H18A 0.3281 0.2585 0.1945 0.055 Uiso calc R 1 . .
    H H18B 0.3935 0.2359 0.1389 0.055 Uiso calc R 1 . .
    C C19 0.61923(19) 0.23145(15) 0.3955(2) 0.1046(12) Uani d . 1 . .
    H H19A 0.6321 0.2100 0.3491 0.157 Uiso calc R 1 . .
    H H19B 0.6325 0.1975 0.4394 0.157 Uiso calc R 1 . .
    H H19C 0.6635 0.2718 0.4133 0.157 Uiso calc R 1 . .
    C C20 0.4818(3) 0.27382(17) 0.45014(17) 0.1064(11) Uani d U 1 . .
    H H20A 0.5310 0.3076 0.4817 0.160 Uiso calc R 1 . .
    H H20B 0.4850 0.2314 0.4819 0.160 Uiso calc R 1 . .
    H H20C 0.4140 0.2938 0.4360 0.160 Uiso calc R 1 . .
    C C21 0.53831(19) 0.38095(12) 0.35218(17) 0.0761(8) Uani d . 1 . .
    H H21A 0.6069 0.3774 0.3497 0.114 Uiso calc R 1 . .
    H H21B 0.5407 0.3851 0.4085 0.114 Uiso calc R 1 . .
    H H21C 0.5053 0.4221 0.3222 0.114 Uiso calc R 1 . .
    C C22 0.4174(2) 0.37260(13) 0.18116(17) 0.0826(9) Uani d . 1 . .
    H H22A 0.3587 0.3847 0.1972 0.124 Uiso calc R 1 . .
    H H22B 0.3957 0.3627 0.1233 0.124 Uiso calc R 1 . .
    H H22C 0.4649 0.4116 0.1931 0.124 Uiso calc R 1 . .
    C C23 0.5712(2) 0.29581(15) 0.20974(19) 0.0859(9) Uani d . 1 . .
    H H23A 0.6182 0.3335 0.2340 0.129 Uiso calc R 1 . .
    H H23B 0.5577 0.2957 0.1514 0.129 Uiso calc R 1 . .
    H H23C 0.6009 0.2511 0.2322 0.129 Uiso calc R 1 . .
    C C24 0.27941(14) -0.06058(10) 0.16759(12) 0.0378(5) Uani d . 1 . .
    H H24A 0.2125 -0.0832 0.1496 0.045 Uiso calc R 1 . .
    H H24B 0.3102 -0.0680 0.1247 0.045 Uiso calc R 1 . .
    C C25 0.34472(17) -0.09926(11) 0.24357(14) 0.0513(6) Uani d . 1 . .
    H H25A 0.4141 -0.0804 0.2597 0.062 Uiso calc R 1 . .
    H H25B 0.3174 -0.0905 0.2882 0.062 Uiso calc R 1 . .
    C C26 0.34825(19) -0.17811(13) 0.23035(16) 0.0664(7) Uani d . 1 . .
    H H26A 0.3787 -0.1868 0.1875 0.080 Uiso calc R 1 . .
    H H26B 0.2786 -0.1964 0.2114 0.080 Uiso calc R 1 . .
    C C27 0.4086(2) -0.21805(15) 0.3066(2) 0.1104(12) Uani d U 1 . .
    H H27A 0.4786 -0.2018 0.3243 0.166 Uiso calc R 1 . .
    H H27B 0.4068 -0.2679 0.2947 0.166 Uiso calc R 1 . .
    H H27C 0.3789 -0.2098 0.3493 0.166 Uiso calc R 1 . .
    C C28 0.19051(14) 0.04724(11) 0.08956(11) 0.0366(5) Uani d . 1 . .
    H H28A 0.1250 0.0230 0.0770 0.044 Uiso calc R 1 . .
    H H28B 0.1781 0.0974 0.0950 0.044 Uiso calc R 1 . .
    C C29 0.23091(14) 0.03749(11) 0.01788(12) 0.0330(5) Uani d . 1 . .
    C C30 0.30080(14) 0.08459(11) 0.00438(12) 0.0357(5) Uani d . 1 . .
    H H30 0.3225 0.1227 0.0402 0.043 Uiso calc R 1 . .
    C C31 0.34042(14) 0.07772(11) -0.06046(12) 0.0362(5) Uani d . 1 . .
    C C32 0.30647(15) 0.01948(11) -0.11208(12) 0.0378(5) Uani d . 1 . .
    C C33 0.23369(14) -0.02878(10) -0.10275(12) 0.0350(5) Uani d . 1 . .
    C C34 0.19819(14) -0.01768(11) -0.03675(12) 0.0367(5) Uani d . 1 . .
    H H34 0.1498 -0.0491 -0.0290 0.044 Uiso calc R 1 . .
    C C35 0.41828(15) 0.13169(11) -0.07214(13) 0.0416(5) Uani d . 1 . .
    C C36 0.43759(18) 0.19175(13) -0.00943(15) 0.0628(7) Uani d . 1 . .
    H H36A 0.3741 0.2158 -0.0149 0.094 Uiso calc R 1 . .
    H H36B 0.4859 0.2248 -0.0189 0.094 Uiso calc R 1 . .
    H H36C 0.4649 0.1725 0.0450 0.094 Uiso calc R 1 . .
    C C37 0.37945(19) 0.16647(14) -0.15711(15) 0.0730(8) Uani d . 1 . .
    H H37A 0.3720 0.1309 -0.1987 0.109 Uiso calc R 1 . .
    H H37B 0.4279 0.2017 -0.1616 0.109 Uiso calc R 1 . .
    H H37C 0.3141 0.1885 -0.1643 0.109 Uiso calc R 1 . .
    C C38 0.52270(16) 0.09604(13) -0.05867(16) 0.0638(7) Uani d . 1 . .
    H H38A 0.5436 0.0720 -0.0067 0.096 Uiso calc R 1 . .
    H H38B 0.5728 0.1315 -0.0591 0.096 Uiso calc R 1 . .
    H H38C 0.5171 0.0623 -0.1018 0.096 Uiso calc R 1 . .
    C C39 0.19313(15) -0.09002(11) -0.16316(13) 0.0431(5) Uani d . 1 . .
    C C40 0.13682(18) -0.06090(14) -0.24902(14) 0.0654(7) Uani d . 1 . .
    H H40A 0.0782 -0.0338 -0.2475 0.098 Uiso calc R 1 . .
    H H40B 0.1145 -0.0997 -0.2868 0.098 Uiso calc R 1 . .
    H H40C 0.1824 -0.0309 -0.2665 0.098 Uiso calc R 1 . .
    C C41 0.28074(18) -0.13933(13) -0.16708(17) 0.0712(8) Uani d . 1 . .
    H H41A 0.3264 -0.1137 -0.1891 0.107 Uiso calc R 1 . .
    H H41B 0.2525 -0.1793 -0.2017 0.107 Uiso calc R 1 . .
    H H41C 0.3180 -0.1558 -0.1128 0.107 Uiso calc R 1 . .
    C C42 0.11634(18) -0.13606(13) -0.13825(15) 0.0646(7) Uani d . 1 . .
    H H42A 0.1493 -0.1560 -0.0849 0.097 Uiso calc R 1 . .
    H H42B 0.0924 -0.1737 -0.1775 0.097 Uiso calc R 1 . .
    H H42C 0.0591 -0.1074 -0.1368 0.097 Uiso calc R 1 . .
loop_
    _atom_site_aniso_label
    _atom_site_aniso_U_11
    _atom_site_aniso_U_22
    _atom_site_aniso_U_33
    _atom_site_aniso_U_12
    _atom_site_aniso_U_13
    _atom_site_aniso_U_23
    O1 0.0375(9) 0.0868(12) 0.0430(9) 0.0038(8) 0.0183(8) 0.0003(9)
    O2 0.0438(8) 0.0635(10) 0.0301(8) 0.0031(7) 0.0151(7) -0.0087(8)
    O3 0.0393(8) 0.0349(9) 0.0828(12) -0.0058(7) 0.0218(8) -0.0141(8)
    O4 0.0355(8) 0.0464(9) 0.0604(10) 0.0016(7) 0.0164(8) -0.0080(8)
    O5 0.0559(9) 0.0840(12) 0.0400(9) -0.0131(9) 0.0236(8) -0.0162(9)
    N1 0.0652(12) 0.0677(14) 0.0288(11) 0.0087(11) 0.0125(10) -0.0133(10)
    N2 0.0519(11) 0.0357(11) 0.0519(13) -0.0088(9) 0.0105(10) -0.0082(10)
    C1 0.0501(13) 0.0460(14) 0.0292(12) 0.0020(10) 0.0201(11) -0.0068(11)
    C2 0.0744(16) 0.0621(17) 0.0389(15) 0.0246(13) 0.0150(13) -0.0026(13)
    C3 0.0810(18) 0.0704(19) 0.0333(14) 0.0219(15) 0.0131(14) -0.0020(13)
    C4 0.0655(16) 0.0506(15) 0.0399(14) 0.0085(12) 0.0234(13) -0.0078(12)
    C5 0.0673(15) 0.0460(15) 0.0408(14) 0.0065(11) 0.0221(12) -0.0012(11)
    C6 0.138(3) 0.148(3) 0.0490(18) 0.071(2) 0.0013(19) 0.011(2)
    C7 0.177(3) 0.073(2) 0.073(2) -0.011(2) 0.064(2) 0.0078(17)
    C8 0.133(3) 0.116(3) 0.0400(17) 0.027(2) 0.0262(18) -0.0164(17)
    C9 0.0589(16) 0.129(3) 0.070(2) 0.0144(16) 0.0262(15) -0.0187(18)
    C10 0.151(3) 0.0592(19) 0.084(2) 0.0199(18) 0.055(2) -0.0183(17)
    C11 0.0412(13) 0.0331(12) 0.0317(13) -0.0006(10) 0.0134(11) -0.0025(10)
    C12 0.0337(11) 0.0313(12) 0.0302(11) -0.0002(9) 0.0134(10) -0.0018(9)
    C13 0.0404(12) 0.0323(13) 0.0298(12) 0.0000(10) 0.0120(10) -0.0014(10)
    C14 0.0373(12) 0.0326(13) 0.0699(17) -0.0081(10) 0.0187(12) -0.0096(12)
    C15 0.0597(15) 0.0466(15) 0.0571(17) -0.0088(12) 0.0094(13) 0.0107(13)
    C16 0.0625(16) 0.0527(16) 0.0538(17) -0.0094(12) 0.0017(14) 0.0034(14)
    C17 0.0561(14) 0.0350(14) 0.0571(16) -0.0046(11) 0.0236(13) 0.0001(12)
    C18 0.0587(14) 0.0410(14) 0.0419(14) -0.0037(11) 0.0201(12) -0.0067(11)
    C19 0.0642(19) 0.073(2) 0.134(3) -0.0026(15) -0.0278(19) 0.024(2)
    C20 0.143(3) 0.113(3) 0.0535(19) -0.037(2) 0.018(2) -0.0120(19)
    C21 0.0805(18) 0.0462(16) 0.088(2) -0.0164(13) 0.0086(16) -0.0188(15)
    C22 0.105(2) 0.0506(17) 0.081(2) -0.0068(15) 0.0141(18) 0.0184(16)
    C23 0.0838(19) 0.073(2) 0.123(3) -0.0210(16) 0.0640(19) -0.0103(18)
    C24 0.0392(11) 0.0368(13) 0.0393(13) -0.0024(9) 0.0155(10) -0.0049(10)
    C25 0.0612(15) 0.0411(15) 0.0506(15) 0.0058(11) 0.0167(13) 0.0033(12)
    C26 0.0808(18) 0.0451(16) 0.083(2) 0.0121(13) 0.0396(16) 0.0094(15)
    C27 0.122(3) 0.071(2) 0.131(3) 0.0336(19) 0.030(2) 0.043(2)
    C28 0.0362(11) 0.0399(13) 0.0342(12) 0.0005(9) 0.0121(10) 0.0010(10)
    C29 0.0332(11) 0.0382(13) 0.0267(11) 0.0016(10) 0.0083(9) 0.0044(10)
    C30 0.0391(11) 0.0403(13) 0.0262(12) -0.0011(10) 0.0082(10) -0.0013(10)
    C31 0.0330(11) 0.0453(13) 0.0291(12) -0.0013(10) 0.0081(10) 0.0010(11)
    C32 0.0393(12) 0.0508(14) 0.0243(12) 0.0034(10) 0.0117(10) -0.0002(11)
    C33 0.0350(11) 0.0375(13) 0.0293(12) -0.0001(10) 0.0056(10) 0.0013(10)
    C34 0.0357(11) 0.0409(13) 0.0321(12) -0.0027(10) 0.0088(10) 0.0055(11)
    C35 0.0383(12) 0.0516(14) 0.0360(13) -0.0075(10) 0.0135(10) -0.0006(11)
    C36 0.0630(15) 0.0611(17) 0.0757(19) -0.0231(13) 0.0384(14) -0.0153(14)
    C37 0.0814(18) 0.081(2) 0.0544(17) -0.0234(15) 0.0185(15) 0.0149(15)
    C38 0.0458(14) 0.0762(18) 0.0735(18) -0.0095(13) 0.0249(13) -0.0129(15)
    C39 0.0428(12) 0.0423(14) 0.0402(13) -0.0002(11) 0.0079(11) -0.0070(11)
    C40 0.0672(16) 0.0757(19) 0.0423(15) -0.0060(14) 0.0021(13) -0.0114(14)
    C41 0.0646(16) 0.0589(17) 0.083(2) 0.0072(13) 0.0141(15) -0.0181(15)
    C42 0.0752(17) 0.0543(16) 0.0656(18) -0.0193(13) 0.0242(15) -0.0134(14)
_geom_special_details
;
All e.s.d.'s (except the e.s.d. in the dihedral angle between two l.s. planes)
are estimated using the full covariance matrix. The cell e.s.d.'s are taken
into account individually in the estimation of e.s.d.'s in distances, angles
and torsion angles; correlations between e.s.d.'s in cell parameters are only
used when they are defined by crystal symmetry. An approximate (isotropic)
treatment of cell e.s.d.'s is used for estimating e.s.d.'s involving l.s.
planes.
;
loop_
    _geom_bond_atom_site_label_1
    _geom_bond_atom_site_label_2
    _geom_bond_site_symmetry_2
    _geom_bond_distance
    _geom_bond_publ_flag
    O1 C11 . 1.191(2) n
    O2 C11 . 1.333(2) n
    O2 C1 . 1.463(2) n
    O3 C13 . 1.328(2) ?
    O3 C14 . 1.458(2) ?
    O4 C13 . 1.195(2) ?
    O5 C32 . 1.389(2) n
    O5 H5 . 0.8200 ?
    N1 C8 . 1.470(3) n
    N1 C4 . 1.475(3) n
    N1 C3 . 1.481(3) ?
    N2 C16 . 1.464(3) ?
    N2 C17 . 1.471(3) ?
    N2 C21 . 1.473(3) ?
    C1 C5 . 1.482(3) ?
    C1 C2 . 1.492(3) ?
    C1 H1 . 0.9800 ?
    C2 C3 . 1.535(3) ?
    C2 H2A . 0.9700 ?
    C2 H2B . 0.9700 ?
    C3 C6 . 1.524(4) ?
    C3 C7 . 1.543(4) ?
    C4 C5 . 1.526(3) ?
    C4 C10 . 1.527(3) ?
    C4 C9 . 1.529(3) ?
    C5 H5A . 0.9700 ?
    C5 H5B . 0.9700 ?
    C6 H6A . 0.9600 ?
    C6 H6B . 0.9600 ?
    C6 H6C . 0.9600 ?
    C7 H7A . 0.9600 ?
    C7 H7B . 0.9600 ?
    C7 H7C . 0.9600 ?
    C8 H8A . 0.9600 ?
    C8 H8B . 0.9600 ?
    C8 H8C . 0.9600 ?
    C9 H9A . 0.9600 ?
    C9 H9B . 0.9600 ?
    C9 H9C . 0.9600 ?
    C10 H10A . 0.9600 ?
    C10 H10B . 0.9600 ?
    C10 H10C . 0.9600 ?
    C11 C12 . 1.525(3) ?
    C12 C13 . 1.524(3) ?
    C12 C24 . 1.535(3) ?
    C12 C28 . 1.551(3) ?
    C14 C18 . 1.481(3) ?
    C14 C15 . 1.503(3) ?
    C14 H14 . 0.9800 ?
    C15 C16 . 1.533(3) ?
    C15 H15A . 0.9700 ?
    C15 H15B . 0.9700 ?
    C16 C19 . 1.538(4) ?
    C16 C20 . 1.544(4) ?
    C17 C22 . 1.523(3) ?
    C17 C18 . 1.528(3) ?
    C17 C23 . 1.545(3) ?
    C18 H18A . 0.9700 ?
    C18 H18B . 0.9700 ?
    C19 H19A . 0.9600 ?
    C19 H19B . 0.9600 ?
    C19 H19C . 0.9600 ?
    C20 H20A . 0.9600 ?
    C20 H20B . 0.9600 ?
    C20 H20C . 0.9600 ?
    C21 H21A . 0.9600 ?
    C21 H21B . 0.9600 ?
    C21 H21C . 0.9600 ?
    C22 H22A . 0.9600 ?
    C22 H22B . 0.9600 ?
    C22 H22C . 0.9600 ?
    C23 H23A . 0.9600 ?
    C23 H23B . 0.9600 ?
    C23 H23C . 0.9600 ?
    C24 C25 . 1.513(3) ?
    C24 H24A . 0.9700 ?
    C24 H24B . 0.9700 ?
    C25 C26 . 1.505(3) ?
    C25 H25A . 0.9700 ?
    C25 H25B . 0.9700 ?
    C26 C27 . 1.508(4) ?
    C26 H26A . 0.9700 ?
    C26 H26B . 0.9700 ?
    C27 H27A . 0.9600 ?
    C27 H27B . 0.9600 ?
    C27 H27C . 0.9600 ?
    C28 C29 . 1.516(3) ?
    C28 H28A . 0.9700 ?
    C28 H28B . 0.9700 ?
    C29 C34 . 1.375(3) ?
    C29 C30 . 1.380(3) ?
    C30 C31 . 1.394(3) ?
    C30 H30 . 0.9300 ?
    C31 C32 . 1.393(3) ?
    C31 C35 . 1.534(3) ?
    C32 C33 . 1.398(3) ?
    C33 C34 . 1.386(3) ?
    C33 C39 . 1.532(3) ?
    C34 H34 . 0.9300 ?
    C35 C36 . 1.526(3) ?
    C35 C37 . 1.532(3) ?
    C35 C38 . 1.533(3) ?
    C36 H36A . 0.9600 ?
    C36 H36B . 0.9600 ?
    C36 H36C . 0.9600 ?
    C37 H37A . 0.9600 ?
    C37 H37B . 0.9600 ?
    C37 H37C . 0.9600 ?
    C38 H38A . 0.9600 ?
    C38 H38B . 0.9600 ?
    C38 H38C . 0.9600 ?
    C39 C42 . 1.529(3) ?
    C39 C40 . 1.531(3) ?
    C39 C41 . 1.539(3) ?
    C40 H40A . 0.9600 ?
    C40 H40B . 0.9600 ?
    C40 H40C . 0.9600 ?
    C41 H41A . 0.9600 ?
    C41 H41B . 0.9600 ?
    C41 H41C . 0.9600 ?
    C42 H42A . 0.9600 ?
    C42 H42B . 0.9600 ?
    C42 H42C . 0.9600 ?
loop_
    _geom_angle_atom_site_label_1
    _geom_angle_atom_site_label_2
    _geom_angle_atom_site_label_3
    _geom_angle_site_symmetry_1
    _geom_angle_site_symmetry_3
    _geom_angle
    _geom_angle_publ_flag
    C11 O2 C1 . . 118.27(15) n
    C13 O3 C14 . . 120.73(15) ?
    C32 O5 H5 . . 109.5 ?
    C8 N1 C4 . . 112.82(19) n
    C8 N1 C3 . . 112.4(2) n
    C4 N1 C3 . . 119.17(17) ?
    C16 N2 C17 . . 118.96(18) ?
    C16 N2 C21 . . 112.47(18) ?
    C17 N2 C21 . . 113.32(18) ?
    O2 C1 C5 . . 110.61(17) n
    O2 C1 C2 . . 105.78(16) ?
    C5 C1 C2 . . 109.58(18) ?
    O2 C1 H1 . . 110.3 ?
    C5 C1 H1 . . 110.3 ?
    C2 C1 H1 . . 110.3 ?
    C1 C2 C3 . . 113.23(18) ?
    C1 C2 H2A . . 108.9 ?
    C3 C2 H2A . . 108.9 ?
    C1 C2 H2B . . 108.9 ?
    C3 C2 H2B . . 108.9 ?
    H2A C2 H2B . . 107.7 ?
    N1 C3 C6 . . 108.6(2) ?
    N1 C3 C2 . . 107.9(2) ?
    C6 C3 C2 . . 105.8(2) ?
    N1 C3 C7 . . 115.1(2) ?
    C6 C3 C7 . . 108.7(2) ?
    C2 C3 C7 . . 110.3(2) ?
    N1 C4 C5 . . 108.04(18) ?
    N1 C4 C10 . . 107.3(2) ?
    C5 C4 C10 . . 106.2(2) ?
    N1 C4 C9 . . 115.8(2) ?
    C5 C4 C9 . . 110.3(2) ?
    C10 C4 C9 . . 108.7(2) ?
    C1 C5 C4 . . 113.70(18) ?
    C1 C5 H5A . . 108.8 ?
    C4 C5 H5A . . 108.8 ?
    C1 C5 H5B . . 108.8 ?
    C4 C5 H5B . . 108.8 ?
    H5A C5 H5B . . 107.7 ?
    C3 C6 H6A . . 109.5 ?
    C3 C6 H6B . . 109.5 ?
    H6A C6 H6B . . 109.5 ?
    C3 C6 H6C . . 109.5 ?
    H6A C6 H6C . . 109.5 ?
    H6B C6 H6C . . 109.5 ?
    C3 C7 H7A . . 109.5 ?
    C3 C7 H7B . . 109.5 ?
    H7A C7 H7B . . 109.5 ?
    C3 C7 H7C . . 109.5 ?
    H7A C7 H7C . . 109.5 ?
    H7B C7 H7C . . 109.5 ?
    N1 C8 H8A . . 109.5 ?
    N1 C8 H8B . . 109.5 ?
    H8A C8 H8B . . 109.5 ?
    N1 C8 H8C . . 109.5 ?
    H8A C8 H8C . . 109.5 ?
    H8B C8 H8C . . 109.5 ?
    C4 C9 H9A . . 109.5 ?
    C4 C9 H9B . . 109.5 ?
    H9A C9 H9B . . 109.5 ?
    C4 C9 H9C . . 109.5 ?
    H9A C9 H9C . . 109.5 ?
    H9B C9 H9C . . 109.5 ?
    C4 C10 H10A . . 109.5 ?
    C4 C10 H10B . . 109.5 ?
    H10A C10 H10B . . 109.5 ?
    C4 C10 H10C . . 109.5 ?
    H10A C10 H10C . . 109.5 ?
    H10B C10 H10C . . 109.5 ?
    O1 C11 O2 . . 123.79(19) ?
    O1 C11 C12 . . 124.9(2) n
    O2 C11 C12 . . 111.18(17) n
    C13 C12 C11 . . 109.16(16) n
    C13 C12 C24 . . 112.53(15) ?
    C11 C12 C24 . . 108.59(15) ?
    C13 C12 C28 . . 109.08(15) ?
    C11 C12 C28 . . 107.70(15) ?
    C24 C12 C28 . . 109.66(15) ?
    O4 C13 O3 . . 124.26(18) ?
    O4 C13 C12 . . 126.58(19) ?
    O3 C13 C12 . . 109.12(17) ?
    O3 C14 C18 . . 106.68(17) ?
    O3 C14 C15 . . 107.08(17) ?
    C18 C14 C15 . . 108.72(18) ?
    O3 C14 H14 . . 111.4 ?
    C18 C14 H14 . . 111.4 ?
    C15 C14 H14 . . 111.4 ?
    C14 C15 C16 . . 114.51(19) ?
    C14 C15 H15A . . 108.6 ?
    C16 C15 H15A . . 108.6 ?
    C14 C15 H15B . . 108.6 ?
    C16 C15 H15B . . 108.6 ?
    H15A C15 H15B . . 107.6 ?
    N2 C16 C15 . . 108.42(19) ?
    N2 C16 C19 . . 115.5(2) ?
    C15 C16 C19 . . 110.4(2) ?
    N2 C16 C20 . . 108.4(2) ?
    C15 C16 C20 . . 105.6(2) ?
    C19 C16 C20 . . 108.0(3) ?
    N2 C17 C22 . . 108.62(19) ?
    N2 C17 C18 . . 108.33(17) ?
    C22 C17 C18 . . 106.05(19) ?
    N2 C17 C23 . . 115.6(2) ?
    C22 C17 C23 . . 107.6(2) ?
    C18 C17 C23 . . 110.16(19) ?
    C14 C18 C17 . . 113.36(18) ?
    C14 C18 H18A . . 108.9 ?
    C17 C18 H18A . . 108.9 ?
    C14 C18 H18B . . 108.9 ?
    C17 C18 H18B . . 108.9 ?
    H18A C18 H18B . . 107.7 ?
    C16 C19 H19A . . 109.5 ?
    C16 C19 H19B . . 109.5 ?
    H19A C19 H19B . . 109.5 ?
    C16 C19 H19C . . 109.5 ?
    H19A C19 H19C . . 109.5 ?
    H19B C19 H19C . . 109.5 ?
    C16 C20 H20A . . 109.5 ?
    C16 C20 H20B . . 109.5 ?
    H20A C20 H20B . . 109.5 ?
    C16 C20 H20C . . 109.5 ?
    H20A C20 H20C . . 109.5 ?
    H20B C20 H20C . . 109.5 ?
    N2 C21 H21A . . 109.5 ?
    N2 C21 H21B . . 109.5 ?
    H21A C21 H21B . . 109.5 ?
    N2 C21 H21C . . 109.5 ?
    H21A C21 H21C . . 109.5 ?
    H21B C21 H21C . . 109.5 ?
    C17 C22 H22A . . 109.5 ?
    C17 C22 H22B . . 109.5 ?
    H22A C22 H22B . . 109.5 ?
    C17 C22 H22C . . 109.5 ?
    H22A C22 H22C . . 109.5 ?
    H22B C22 H22C . . 109.5 ?
    C17 C23 H23A . . 109.5 ?
    C17 C23 H23B . . 109.5 ?
    H23A C23 H23B . . 109.5 ?
    C17 C23 H23C . . 109.5 ?
    H23A C23 H23C . . 109.5 ?
    H23B C23 H23C . . 109.5 ?
    C25 C24 C12 . . 118.61(17) ?
    C25 C24 H24A . . 107.7 ?
    C12 C24 H24A . . 107.7 ?
    C25 C24 H24B . . 107.7 ?
    C12 C24 H24B . . 107.7 ?
    H24A C24 H24B . . 107.1 ?
    C26 C25 C24 . . 112.54(19) ?
    C26 C25 H25A . . 109.1 ?
    C24 C25 H25A . . 109.1 ?
    C26 C25 H25B . . 109.1 ?
    C24 C25 H25B . . 109.1 ?
    H25A C25 H25B . . 107.8 ?
    C25 C26 C27 . . 113.3(2) ?
    C25 C26 H26A . . 108.9 ?
    C27 C26 H26A . . 108.9 ?
    C25 C26 H26B . . 108.9 ?
    C27 C26 H26B . . 108.9 ?
    H26A C26 H26B . . 107.7 ?
    C26 C27 H27A . . 109.5 ?
    C26 C27 H27B . . 109.5 ?
    H27A C27 H27B . . 109.5 ?
    C26 C27 H27C . . 109.5 ?
    H27A C27 H27C . . 109.5 ?
    H27B C27 H27C . . 109.5 ?
    C29 C28 C12 . . 115.05(15) n
    C29 C28 H28A . . 108.5 ?
    C12 C28 H28A . . 108.5 ?
    C29 C28 H28B . . 108.5 ?
    C12 C28 H28B . . 108.5 ?
    H28A C28 H28B . . 107.5 ?
    C34 C29 C30 . . 117.61(18) ?
    C34 C29 C28 . . 121.44(18) ?
    C30 C29 C28 . . 120.95(19) ?
    C29 C30 C31 . . 123.05(19) ?
    C29 C30 H30 . . 118.5 ?
    C31 C30 H30 . . 118.5 ?
    C32 C31 C30 . . 116.44(18) ?
    C32 C31 C35 . . 122.89(18) ?
    C30 C31 C35 . . 120.67(19) ?
    O5 C32 C31 . . 120.39(18) n
    O5 C32 C33 . . 116.58(19) ?
    C31 C32 C33 . . 122.98(18) ?
    C34 C33 C32 . . 116.60(19) ?
    C34 C33 C39 . . 121.39(18) ?
    C32 C33 C39 . . 121.99(18) ?
    C29 C34 C33 . . 123.26(19) ?
    C29 C34 H34 . . 118.4 ?
    C33 C34 H34 . . 118.4 ?
    C36 C35 C37 . . 106.6(2) ?
    C36 C35 C38 . . 105.98(18) ?
    C37 C35 C38 . . 110.76(19) ?
    C36 C35 C31 . . 111.67(17) ?
    C37 C35 C31 . . 111.30(17) ?
    C38 C35 C31 . . 110.38(18) ?
    C35 C36 H36A . . 109.5 ?
    C35 C36 H36B . . 109.5 ?
    H36A C36 H36B . . 109.5 ?
    C35 C36 H36C . . 109.5 ?
    H36A C36 H36C . . 109.5 ?
    H36B C36 H36C . . 109.5 ?
    C35 C37 H37A . . 109.5 ?
    C35 C37 H37B . . 109.5 ?
    H37A C37 H37B . . 109.5 ?
    C35 C37 H37C . . 109.5 ?
    H37A C37 H37C . . 109.5 ?
    H37B C37 H37C . . 109.5 ?
    C35 C38 H38A . . 109.5 ?
    C35 C38 H38B . . 109.5 ?
    H38A C38 H38B . . 109.5 ?
    C35 C38 H38C . . 109.5 ?
    H38A C38 H38C . . 109.5 ?
    H38B C38 H38C . . 109.5 ?
    C42 C39 C40 . . 106.97(18) ?
    C42 C39 C33 . . 111.77(18) ?
    C40 C39 C33 . . 110.21(18) ?
    C42 C39 C41 . . 106.84(19) ?
    C40 C39 C41 . . 109.55(19) ?
    C33 C39 C41 . . 111.35(17) ?
    C39 C40 H40A . . 109.5 ?
    C39 C40 H40B . . 109.5 ?
    H40A C40 H40B . . 109.5 ?
    C39 C40 H40C . . 109.5 ?
    H40A C40 H40C . . 109.5 ?
    H40B C40 H40C . . 109.5 ?
    C39 C41 H41A . . 109.5 ?
    C39 C41 H41B . . 109.5 ?
    H41A C41 H41B . . 109.5 ?
    C39 C41 H41C . . 109.5 ?
    H41A C41 H41C . . 109.5 ?
    H41B C41 H41C . . 109.5 ?
    C39 C42 H42A . . 109.5 ?
    C39 C42 H42B . . 109.5 ?
    H42A C42 H42B . . 109.5 ?
    C39 C42 H42C . . 109.5 ?
    H42A C42 H42C . . 109.5 ?
    H42B C42 H42C . . 109.5 ?
loop_
    _geom_torsion_atom_site_label_1
    _geom_torsion_atom_site_label_2
    _geom_torsion_atom_site_label_3
    _geom_torsion_atom_site_label_4
    _geom_torsion_site_symmetry_1
    _geom_torsion_site_symmetry_2
    _geom_torsion_site_symmetry_3
    _geom_torsion_site_symmetry_4
    _geom_torsion
    _geom_torsion_publ_flag
    C11 O2 C1 C5 . . . . -86.2(2) n
    C11 O2 C1 C2 . . . . 155.23(18) ?
    O2 C1 C2 C3 . . . . 176.37(19) ?
    C5 C1 C2 C3 . . . . 57.1(3) ?
    C8 N1 C3 C6 . . . . -59.7(3) ?
    C4 N1 C3 C6 . . . . 165.0(2) ?
    C8 N1 C3 C2 . . . . -173.9(2) ?
    C4 N1 C3 C2 . . . . 50.7(3) ?
    C8 N1 C3 C7 . . . . 62.4(3) ?
    C4 N1 C3 C7 . . . . -72.9(3) ?
    C1 C2 C3 N1 . . . . -52.0(3) ?
    C1 C2 C3 C6 . . . . -168.0(2) ?
    C1 C2 C3 C7 . . . . 74.5(3) ?
    C8 N1 C4 C5 . . . . 174.1(2) ?
    C3 N1 C4 C5 . . . . -50.7(3) ?
    C8 N1 C4 C10 . . . . 60.0(3) ?
    C3 N1 C4 C10 . . . . -164.8(2) ?
    C8 N1 C4 C9 . . . . -61.7(3) ?
    C3 N1 C4 C9 . . . . 73.5(3) ?
    O2 C1 C5 C4 . . . . -173.54(18) ?
    C2 C1 C5 C4 . . . . -57.3(3) ?
    N1 C4 C5 C1 . . . . 52.2(3) ?
    C10 C4 C5 C1 . . . . 167.1(2) ?
    C9 C4 C5 C1 . . . . -75.3(3) ?
    C1 O2 C11 O1 . . . . 1.2(3) n
    C1 O2 C11 C12 . . . . -175.33(15) n
    O1 C11 C12 C13 . . . . 143.1(2) n
    O2 C11 C12 C13 . . . . -40.4(2) n
    O1 C11 C12 C24 . . . . -93.9(2) n
    O2 C11 C12 C24 . . . . 82.60(19) n
    O1 C11 C12 C28 . . . . 24.8(3) n
    O2 C11 C12 C28 . . . . -158.72(16) ?
    C14 O3 C13 O4 . . . . -8.6(3) ?
    C14 O3 C13 C12 . . . . 173.73(17) ?
    C11 C12 C13 O4 . . . . 131.1(2) ?
    C24 C12 C13 O4 . . . . 10.5(3) ?
    C28 C12 C13 O4 . . . . -111.4(2) ?
    C11 C12 C13 O3 . . . . -51.2(2) ?
    C24 C12 C13 O3 . . . . -171.84(16) ?
    C28 C12 C13 O3 . . . . 66.2(2) ?
    C13 O3 C14 C18 . . . . 135.29(19) ?
    C13 O3 C14 C15 . . . . -108.4(2) ?
    O3 C14 C15 C16 . . . . -170.24(18) ?
    C18 C14 C15 C16 . . . . -55.3(3) ?
    C17 N2 C16 C15 . . . . -49.6(3) ?
    C21 N2 C16 C15 . . . . 174.4(2) ?
    C17 N2 C16 C19 . . . . 74.9(3) ?
    C21 N2 C16 C19 . . . . -61.1(3) ?
    C17 N2 C16 C20 . . . . -163.8(2) ?
    C21 N2 C16 C20 . . . . 60.3(3) ?
    C14 C15 C16 N2 . . . . 50.1(3) ?
    C14 C15 C16 C19 . . . . -77.4(3) ?
    C14 C15 C16 C20 . . . . 166.1(2) ?
    C16 N2 C17 C22 . . . . 166.47(19) ?
    C21 N2 C17 C22 . . . . -57.9(2) ?
    C16 N2 C17 C18 . . . . 51.7(2) ?
    C21 N2 C17 C18 . . . . -172.70(17) ?
    C16 N2 C17 C23 . . . . -72.5(2) ?
    C21 N2 C17 C23 . . . . 63.1(2) ?
    O3 C14 C18 C17 . . . . 172.24(17) ?
    C15 C14 C18 C17 . . . . 57.1(2) ?
    N2 C17 C18 C14 . . . . -54.1(2) ?
    C22 C17 C18 C14 . . . . -170.6(2) ?
    C23 C17 C18 C14 . . . . 73.2(3) ?
    C13 C12 C24 C25 . . . . 60.3(2) ?
    C11 C12 C24 C25 . . . . -60.6(2) ?
    C28 C12 C24 C25 . . . . -178.05(16) ?
    C12 C24 C25 C26 . . . . 175.83(18) ?
    C24 C25 C26 C27 . . . . -177.1(2) ?
    C13 C12 C28 C29 . . . . 62.9(2) ?
    C11 C12 C28 C29 . . . . -178.77(17) n
    C24 C12 C28 C29 . . . . -60.8(2) ?
    C12 C28 C29 C34 . . . . 99.7(2) ?
    C12 C28 C29 C30 . . . . -81.4(2) ?
    C34 C29 C30 C31 . . . . -1.3(3) ?
    C28 C29 C30 C31 . . . . 179.76(18) ?
    C29 C30 C31 C32 . . . . -0.6(3) ?
    C29 C30 C31 C35 . . . . -179.78(18) ?
    C30 C31 C32 O5 . . . . 179.72(18) ?
    C35 C31 C32 O5 . . . . -1.1(3) ?
    C30 C31 C32 C33 . . . . 2.4(3) ?
    C35 C31 C32 C33 . . . . -178.40(18) ?
    O5 C32 C33 C34 . . . . -179.63(17) n
    C31 C32 C33 C34 . . . . -2.2(3) ?
    O5 C32 C33 C39 . . . . -0.9(3) n
    C31 C32 C33 C39 . . . . 176.51(18) ?
    C30 C29 C34 C33 . . . . 1.5(3) ?
    C28 C29 C34 C33 . . . . -179.55(18) ?
    C32 C33 C34 C29 . . . . 0.2(3) ?
    C39 C33 C34 C29 . . . . -178.58(18) ?
    C32 C31 C35 C36 . . . . 177.27(19) ?
    C30 C31 C35 C36 . . . . -3.6(3) ?
    C32 C31 C35 C37 . . . . 58.3(3) ?
    C30 C31 C35 C37 . . . . -122.5(2) ?
    C32 C31 C35 C38 . . . . -65.1(3) ?
    C30 C31 C35 C38 . . . . 114.0(2) ?
    C34 C33 C39 C42 . . . . -2.7(3) ?
    C32 C33 C39 C42 . . . . 178.66(19) ?
    C34 C33 C39 C40 . . . . 116.1(2) ?
    C32 C33 C39 C40 . . . . -62.5(2) ?
    C34 C33 C39 C41 . . . . -122.1(2) ?
    C32 C33 C39 C41 . . . . 59.3(3) ?
loop_
    _geom_hbond_atom_site_label_D
    _geom_hbond_atom_site_label_H
    _geom_hbond_atom_site_label_A
    _geom_hbond_site_symmetry_A
    _geom_hbond_distance_DH
    _geom_hbond_distance_HA
    _geom_hbond_distance_DA
    _geom_hbond_angle_DHA
    O5 H5 O4 3_655 0.82 2.58 3.200(3) 134
data_global
_journal_date_recd_electronic     2009-08-24
_journal_date_accepted     2009-09-01
_journal_name_full     'Acta Crystallographica, Section E'
_journal_year     2009
_journal_volume     65
_journal_issue     10
_journal_page_first     o2357
_journal_page_last     o2357
_journal_paper_category     QO
_journal_coeditor_code     HB5067
_publ_contact_author_name     'Dr. Tao Zeng'
_publ_contact_author_address
;
Chemistry & Biology College
Ynatai University
Yantai 264005
People's Republic of China
;
_publ_contact_author_email     zengtaotj@126.com
_publ_contact_author_fax     '8653 5690 2063'
_publ_contact_author_phone     '8653 5690 2063'
_publ_section_title
;
Bis(1,2,2,6,6-pentamethylpiperidin-4-yl)
2-butyl-2-(3,5-di-<i>tert</i>-butyl-4-hydroxybenzyl)malonate (Tinuvin 144)
;
loop_
    _publ_author_name
    _publ_author_address
    'Tao Zeng'
;
Chemistry & Biology College
Ynatai University
Yantai 264005
People's Republic of China
;
    'Wan-Zhong Ren'
;
Chemistry & Biology College
Ynatqai University
Yantai 264005
People's Republic of China
;
