# Supplementary material for: Bis(1,2,2,6,6-penta­methyl­piperidin-4-yl) 2-butyl-2-(3,5-di-tert-butyl-4-hydroxy­benz­yl)malonate (Tinuvin 144)
Source: Acta Crystallogr Sect E Struct Rep Online. 2009 Sep 5;65(Pt 10):o2357. doi: 10.1107/S1600536809035260 (PMC2970408; doi:10.1107/S1600536809035260)
Supplement: Supplementary file 2 [file e-65-o2357-Isup2.hkl]

# 
# h,k,l, Fc-squared, Fo-squared, sigma(Fo-squared) and status flag 
# 
data_I
_shelx_title ' 70403A in P2(1)/n' 
_shelx_refln_list_code          4 
_shelx_F_calc_maximum      340.45 
_exptl_crystal_F_000      1512.00 
_reflns_d_resolution_high  0.8003 
 
loop_ 
 _symmetry_equiv_pos_as_xyz 
 'x, y, z' 
 '-x+1/2, y+1/2, -z+1/2' 
 '-x, -y, -z' 
 'x-1/2, -y-1/2, z-1/2' 
 
_cell_length_a    13.7365 
_cell_length_b    18.8269 
_cell_length_c    17.1854 
_cell_angle_alpha  90.000 
_cell_angle_beta  108.679 
_cell_angle_gamma  90.000 
 
_shelx_F_squared_multiplier     1.000 
 
loop_ 
 _refln_index_h 
 _refln_index_k 
 _refln_index_l 
 _refln_F_squared_calc 
 _refln_F_squared_meas 
 _refln_F_squared_sigma 
 _refln_observed_status 
   2   0   0    34102.39    30505.29    739.85 o 
   4   0   0      119.28      116.90      7.01 o 
   6   0   0      437.77      448.02     14.12 o 
   8   0   0      172.28      138.27     11.66 o 
  10   0   0       17.61        0.75     12.58 o 
  12   0   0       68.37       58.76     26.24 o 
  14   0   0      140.44       99.71     39.41 o 
  16   0   0        0.03      -41.67     41.67 o 
   1   1   0     2802.78     2642.11    149.41 o 
   2   1   0     2880.71     2722.61    318.68 o 
   3   1   0     2926.07     2852.02     33.42 o 
   4   1   0     3882.73     3696.66     39.32 o 
   5   1   0       79.99       95.62      5.22 o 
   6   1   0        0.04        2.41      4.15 o 
   7   1   0      121.23      117.21      7.08 o 
   8   1   0      144.46      170.20      8.80 o 
   9   1   0     1104.95     1167.96     20.29 o 
  10   1   0       64.88       48.69     10.71 o 
  11   1   0      120.55      126.96     13.31 o 
  12   1   0        7.71       12.47     12.10 o 
  13   1   0      442.29      478.89     28.02 o 
  14   1   0        1.03      -20.63     20.63 o 
  15   1   0       11.50       25.99     33.96 o 
  16   1   0        6.48      -29.32     29.32 o 
   0   2   0    42888.33    35626.00    862.51 o 
   1   2   0    20562.07    18704.33    330.31 o 
   2   2   0   115906.14    95341.45   2204.10 o 
   3   2   0       58.84       45.17      5.47 o 
   4   2   0     3058.33     3245.34     35.32 o 
   5   2   0     2198.61     2132.57     29.56 o 
   6   2   0       13.08       -4.09      4.09 o 
   7   2   0        2.55       -4.66      4.66 o 
   8   2   0      132.81      116.82      7.94 o 
   9   2   0      383.45      394.61     12.25 o 
  10   2   0       43.08       51.09      9.46 o 
  11   2   0      648.47      626.97     20.11 o 
  12   2   0      230.40      225.38     24.62 o 
  13   2   0       63.26       52.51     19.02 o 
  14   2   0        0.53      -14.50     22.61 o 
  15   2   0        2.41       10.16     28.89 o 
  16   2   0        0.77       -4.12     44.45 o 
   1   3   0      584.49      517.91     24.47 o 
   2   3   0     5516.49     5479.83     72.88 o 
   3   3   0     2960.27     2733.97     37.80 o 
   4   3   0     3564.00     3606.82     39.02 o 
   5   3   0     1805.48     1850.93     23.35 o 
   6   3   0      741.53      718.71     13.14 o 
   7   3   0        3.35       -2.19      5.03 o 
   8   3   0        5.45        3.31      6.06 o 
   9   3   0       50.69       44.14      7.76 o 
  10   3   0      126.95      157.41     11.90 o 
  11   3   0        1.90       10.20     13.20 o 
  12   3   0      124.35      115.71     17.56 o 
  13   3   0       65.83       78.00     19.58 o 
  14   3   0       15.59        7.36     18.64 o 
  15   3   0       19.54      -10.80     36.94 o 
   0   4   0     4536.64     4109.30     74.63 o 
   1   4   0     7040.00     6797.35     98.69 o 
   2   4   0     2049.79     2075.97     45.33 o 
   3   4   0     2926.68     2887.77     42.33 o 
   4   4   0      321.10      293.50      7.39 o 
   5   4   0       51.71       44.55      4.71 o 
   6   4   0       90.67       91.45      6.64 o 
   7   4   0       34.08       45.08      6.25 o 
   8   4   0      319.88      291.88     10.89 o 
   9   4   0      708.16      734.67     16.38 o 
  10   4   0      201.42      200.59     14.80 o 
  11   4   0      129.99      132.36     17.14 o 
  12   4   0       77.23       85.29     17.23 o 
  13   4   0       12.73       12.35     20.17 o 
  14   4   0       19.88      -15.20     22.75 o 
  15   4   0       10.23      -12.12     24.09 o 
   1   5   0     2996.89     2851.43     39.53 o 
   2   5   0      207.55      223.85      8.29 o 
   3   5   0     1346.14     1263.55     21.84 o 
   4   5   0     3650.18     3827.64     66.63 o 
   5   5   0     3885.55     3693.03     41.63 o 
   6   5   0     1467.98     1447.07     22.75 o 
   7   5   0     1099.12     1131.98     18.81 o 
   8   5   0       76.07       86.98      8.09 o 
   9   5   0      159.02      165.81     11.50 o 
  10   5   0       12.12       15.76     10.54 o 
  11   5   0       27.99       21.45     14.72 o 
  12   5   0       86.50      113.04     34.42 o 
  13   5   0        8.65       -2.40     19.99 o 
  14   5   0       12.49       -1.33     23.75 o 
  15   5   0       45.79       14.91     26.01 o 
   0   6   0      432.79      414.13     15.07 o 
   1   6   0     3396.26     3092.85     43.29 o 
   2   6   0       65.07       50.61      5.68 o 
   3   6   0       31.12       26.76      4.62 o 
   4   6   0       45.41       32.18      5.30 o 
   5   6   0      708.83      745.79     13.38 o 
   6   6   0      273.00      299.84      9.52 o 
   7   6   0      261.74      262.50     10.00 o 
   8   6   0      307.95      291.38     11.52 o 
   9   6   0      180.32      223.03     15.22 o 
  10   6   0       61.69       67.12     13.61 o 
  11   6   0       10.18       68.40     22.33 o 
  12   6   0        1.71       -9.00     18.17 o 
  13   6   0      130.83      172.35     27.64 o 
  14   6   0        0.01      -19.36     23.03 o 
  15   6   0       79.15       57.66     26.59 o 
   1   7   0        4.27        7.40      4.96 o 
   2   7   0     1810.50     1756.92     29.23 o 
   3   7   0      173.88      147.43     11.94 o 
   4   7   0     2339.85     2363.86     34.23 o 
   5   7   0     1193.63     1354.42     31.99 o 
   6   7   0     3221.42     3218.64     38.94 o 
   7   7   0       50.10       35.93      6.66 o 
   8   7   0      506.26      489.05     13.38 o 
   9   7   0       26.78       37.55     15.23 o 
  10   7   0       10.21       10.14     13.14 o 
  11   7   0       61.98       70.30     20.12 o 
  12   7   0       40.85       12.95     19.42 o 
  13   7   0       11.64       20.10     21.49 o 
  14   7   0        1.48       -3.97     24.19 o 
  15   7   0        4.01       -5.17     27.28 o 
   0   8   0      272.35      291.12     17.08 o 
   1   8   0     1574.79     1519.70     36.55 o 
   2   8   0     1042.50     1163.36     22.92 o 
   3   8   0      524.60      459.85     14.34 o 
   4   8   0      458.05      465.97     12.76 o 
   5   8   0       15.51       25.93      6.49 o 
   6   8   0       42.97       42.71      9.18 o 
   7   8   0       46.58       43.30      8.39 o 
   8   8   0       17.19       14.81      9.94 o 
   9   8   0       22.52       14.39     12.36 o 
  10   8   0      451.27      463.75     23.50 o 
  11   8   0       67.79       71.47     21.05 o 
  12   8   0       92.40      150.37     40.59 o 
  13   8   0        0.01        0.36     21.83 o 
  14   8   0       41.27       88.90     28.20 o 
  15   8   0       29.04        0.68     28.40 o 
   1   9   0       75.45       78.69      7.70 o 
   2   9   0      577.62      605.50     16.27 o 
   3   9   0     1577.52     1534.82     29.15 o 
   4   9   0       26.93       31.97      6.29 o 
   5   9   0        3.96       -0.76      6.16 o 
   6   9   0      105.84      117.05      9.49 o 
   7   9   0      456.81      427.72     17.29 o 
   8   9   0       12.37       23.89     10.71 o 
   9   9   0       51.89       68.00     15.95 o 
  10   9   0      172.08      199.04     24.41 o 
  11   9   0       23.24       23.84     19.63 o 
  12   9   0       24.54       37.83     25.88 o 
  13   9   0        0.85      -22.69     22.95 o 
  14   9   0       48.73       -6.47     24.43 o 
   0  10   0      539.40      579.33     20.80 o 
   1  10   0     3700.51     3958.28     49.90 o 
   2  10   0      153.31      136.57     10.31 o 
   3  10   0      835.46      945.74     22.49 o 
   4  10   0      220.88      243.33     23.66 o 
   5  10   0      144.65      143.67     13.24 o 
   6  10   0      187.34      233.23     12.61 o 
   7  10   0      399.39      420.08     19.31 o 
   8  10   0      889.00      797.25     24.61 o 
   9  10   0       25.79       37.93     14.52 o 
  10  10   0        9.35       18.71     15.03 o 
  11  10   0        9.70        8.53     19.14 o 
  12  10   0       78.41       81.41     27.01 o 
  13  10   0       13.90       19.25     25.03 o 
  14  10   0        0.01      -12.74     25.81 o 
   1  11   0      541.18      487.01     15.13 o 
   2  11   0      152.69      193.82     11.71 o 
   3  11   0     1786.74     1840.26     41.74 o 
   4  11   0       38.13       50.26     13.60 o 
   5  11   0      161.23      153.05     11.58 o 
   6  11   0      827.66      818.49     25.72 o 
   7  11   0       22.21       29.98     11.08 o 
   8  11   0       22.47       23.42     11.99 o 
   9  11   0       14.98       14.07     19.61 o 
  10  11   0       17.14       12.98     15.59 o 
  11  11   0        3.43       -1.04     22.58 o 
  12  11   0       11.47       18.44     21.95 o 
  13  11   0        7.03        4.62     23.22 o 
  14  11   0       10.71       -6.10     27.61 o 
   0  12   0     2833.37     2775.13     61.38 o 
   1  12   0     1580.92     1367.51     23.23 o 
   2  12   0      108.56      129.47     11.67 o 
   3  12   0      116.15      127.54     12.03 o 
   4  12   0      117.30       91.21     11.60 o 
   5  12   0      912.42      899.65     32.41 o 
   6  12   0     1140.11     1085.78     28.71 o 
   7  12   0      333.85      344.56     20.38 o 
   8  12   0       80.11      111.68     15.14 o 
   9  12   0      147.21      163.68     19.91 o 
  10  12   0       41.95       16.74     16.36 o 
  11  12   0       16.55       22.31     18.37 o 
  12  12   0        5.74       -9.08     21.78 o 
  13  12   0      108.18      121.79     29.41 o 
   1  13   0      635.06      583.31     18.52 o 
   2  13   0       45.08       26.25      9.23 o 
   3  13   0     1022.31     1011.30     25.73 o 
   4  13   0      679.81      606.83     20.81 o 
   5  13   0      478.08      490.50     21.06 o 
   6  13   0     2372.91     2286.77     56.14 o 
   7  13   0       50.74       38.92     13.05 o 
   8  13   0      912.76      771.13     26.60 o 
   9  13   0      627.37      641.07     28.51 o 
  10  13   0        3.24      -16.66     16.66 o 
  11  13   0       12.68      -18.19     18.19 o 
  12  13   0       23.42       48.78     37.25 o 
  13  13   0       23.30       20.39     28.12 o 
   0  14   0     1966.26     2085.37     92.40 o 
   1  14   0       15.82        7.50     11.41 o 
   2  14   0       21.91       19.63     10.17 o 
   3  14   0      433.25      509.93     19.81 o 
   4  14   0      923.04      816.91     24.87 o 
   5  14   0       32.27        8.39     12.01 o 
   6  14   0      118.96      134.26     16.09 o 
   7  14   0      142.22      143.79     16.30 o 
   8  14   0       21.85        8.21     13.67 o 
   9  14   0       13.13        8.24     16.88 o 
  10  14   0       12.05       11.69     18.32 o 
  11  14   0       35.76       51.06     24.45 o 
  12  14   0        6.77      -12.62     30.05 o 
  13  14   0       22.01      108.77     41.98 o 
   1  15   0        7.60        6.02     19.71 o 
   2  15   0       22.18       12.18     15.66 o 
   3  15   0      368.77      439.50     20.19 o 
   4  15   0     2571.99     2553.83     53.90 o 
   5  15   0      246.92      245.50     18.36 o 
   6  15   0      426.44      479.23     24.05 o 
   7  15   0       85.61       73.40     16.16 o 
   8  15   0       73.30       47.44     28.40 o 
   9  15   0       31.72       22.55     17.70 o 
  10  15   0        6.22      -18.03     18.03 o 
  11  15   0        1.85      -14.23     20.29 o 
  12  15   0       17.96      -16.68     27.28 o 
   0  16   0      141.29      112.68     35.81 o 
   1  16   0       43.74       14.56     20.81 o 
   2  16   0     1067.03     1058.96     50.32 o 
   3  16   0        5.52        9.95     15.44 o 
   4  16   0      414.71      435.00     25.11 o 
   5  16   0      236.74      233.13     19.44 o 
   6  16   0      157.38      180.05     18.69 o 
   7  16   0       43.74       28.74     16.67 o 
   8  16   0       15.89       20.84     18.30 o 
   9  16   0        0.16      -24.63     24.63 o 
  10  16   0       12.99       24.58     27.69 o 
  11  16   0       71.32       63.64     35.86 o 
   1  17   0        3.04       -6.40     26.19 o 
   2  17   0     1411.96     1277.79     54.50 o 
   3  17   0      436.68      444.67     28.79 o 
   4  17   0       62.35       34.37     17.51 o 
   5  17   0       53.92       69.76     15.94 o 
   6  17   0       15.23       25.20     15.59 o 
   7  17   0        1.13       -5.13     22.68 o 
   8  17   0        3.53      -18.80     18.80 o 
   9  17   0       17.04       18.56     21.19 o 
  10  17   0        4.10       13.69     23.00 o 
  11  17   0       24.98       17.17     32.21 o 
   0  18   0      997.90      868.68     66.58 o 
   1  18   0        3.03      -16.49     24.72 o 
   2  18   0       56.64       46.30     26.34 o 
   3  18   0       25.73       23.45     24.84 o 
   4  18   0      205.40      207.74     24.03 o 
   5  18   0      161.60      169.16     24.54 o 
   6  18   0       46.17       98.24     25.26 o 
   7  18   0       69.03       82.07     19.10 o 
   8  18   0       29.18       13.06     21.62 o 
   9  18   0        0.01      -23.66     23.66 o 
  10  18   0        8.67      -16.52     23.42 o 
   1  19   0        0.14       23.14     27.15 o 
   2  19   0        8.84      -24.03     24.03 o 
   3  19   0      118.49      113.26     29.94 o 
   4  19   0      161.72      135.15     30.44 o 
   5  19   0       27.75       35.71     21.67 o 
   6  19   0       12.13        0.62     23.02 o 
   7  19   0       18.50      -18.07     22.65 o 
   8  19   0        8.79      -26.21     44.14 o 
   9  19   0       86.52      135.95     27.33 o 
   0  20   0      153.94      123.79     46.51 o 
   1  20   0       12.97       29.05     30.28 o 
   2  20   0       68.32       91.91     32.18 o 
   3  20   0        1.31       -6.91     28.34 o 
   4  20   0        1.00      -11.13     44.86 o 
   5  20   0       65.13       84.76     62.36 o 
   6  20   0        4.53      -19.31     23.66 o 
   7  20   0       13.36       -3.63     46.10 o 
   8  20   0        0.36      -29.64     29.64 o 
   1  21   0        1.66       -0.20     27.92 o 
   2  21   0        6.27       -4.04     44.04 o 
   3  21   0        0.20       -9.04     28.01 o 
   4  21   0       51.68       21.66     31.59 o 
   5  21   0       15.46      -26.63     38.59 o 
   6  21   0       63.82       63.66     39.37 o 
   7  21   0       77.57      116.97     35.31 o 
   0  22   0       59.03       46.10     49.80 o 
   1  22   0      124.13      118.66     92.04 o 
   2  22   0       15.20       18.20     33.79 o 
   3  22   0       38.79       10.13     32.74 o 
   4  22   0        8.64        0.06     41.98 o 
   5  22   0        2.88      -28.18     49.86 o 
   1  23   0        8.47       27.85     37.14 o 
   2  23   0        4.13       27.78     38.97 o 
   3  23   0       16.89       -6.45     34.98 o 
 -15   0   1       30.58       55.98     34.68 o 
 -13   0   1      214.47      218.87     35.40 o 
 -11   0   1       74.01      111.30     31.54 o 
  -9   0   1     2425.03     2528.68     47.12 o 
  -7   0   1      917.31     1050.86     28.51 o 
  -5   0   1     4297.48     4834.10     72.02 o 
  -3   0   1     7801.16     7488.72    104.74 o 
   3   0   1        9.96       31.77      4.89 o 
   5   0   1     1429.41     1651.44     30.09 o 
   7   0   1       28.85       42.39      8.44 o 
   9   0   1      402.76      371.06     17.55 o 
  11   0   1        0.97       -3.35     14.65 o 
  13   0   1       19.75       29.33     30.05 o 
  15   0   1       38.63       36.01     40.03 o 
 -16   1   1        8.18      -23.45     28.59 o 
 -15   1   1        4.03      -13.32     25.39 o 
 -14   1   1       12.38       -5.46     18.25 o 
 -13   1   1       21.30       23.93     15.90 o 
 -12   1   1      365.37      350.93     19.27 o 
 -11   1   1       27.67       30.47     12.82 o 
 -10   1   1        6.22        7.25      9.65 o 
  -9   1   1      125.94      132.46      9.05 o 
  -8   1   1      563.94      558.97     12.70 o 
  -7   1   1      127.02      106.70      6.73 o 
  -6   1   1      368.51      391.12      9.21 o 
  -5   1   1     1430.94     1470.85     20.88 o 
  -4   1   1      473.03      490.37      8.57 o 
  -3   1   1    38827.98    35359.06    406.53 o 
  -2   1   1        9.07       -2.95      4.63 o 
  -1   1   1     4410.70     4242.66    131.45 o 
   0   1   1     4531.77     4418.93    112.16 o 
   1   1   1    20224.10    18747.28   2283.81 o 
   2   1   1     3259.05     2748.30     70.23 o 
   3   1   1      237.94      196.79      5.82 o 
   4   1   1       27.80       36.97      4.66 o 
   5   1   1     1655.30     1830.56     23.01 o 
   6   1   1     3585.35     3657.22     41.47 o 
   7   1   1        6.59       13.51      5.07 o 
   8   1   1       25.38       27.30      6.52 o 
   9   1   1       25.61       24.25      8.82 o 
  10   1   1        4.17       23.85      9.38 o 
  11   1   1       11.12       -4.46     11.12 o 
  12   1   1      697.03      712.84     27.46 o 
  13   1   1       22.25       41.17     23.10 o 
  14   1   1        6.10       13.51     22.91 o 
  15   1   1        4.05      -25.61     25.61 o 
 -16   2   1      112.20       35.91     42.70 o 
 -15   2   1       27.12       -1.53     36.01 o 
 -14   2   1        6.00        3.09     18.10 o 
 -13   2   1      318.32      387.42     34.73 o 
 -12   2   1       48.28       59.21     13.74 o 
 -11   2   1       25.39       29.54     10.53 o 
 -10   2   1      464.23      420.87     16.60 o 
  -9   2   1      331.59      352.64     11.42 o 
  -8   2   1       84.74       95.54      7.42 o 
  -7   2   1     4970.75     5478.02     81.80 o 
  -6   2   1      396.37      387.75      9.41 o 
  -5   2   1     1735.81     1780.48     22.27 o 
  -4   2   1     1324.67     1282.51     17.85 o 
  -3   2   1    17666.12    16963.20    227.38 o 
  -2   2   1      129.10      100.60      4.85 o 
  -1   2   1       11.62        1.34      2.72 o 
   0   2   1      312.94      289.52     22.84 o 
   1   2   1     2800.67     2751.36     52.72 o 
   2   2   1    34748.64    31953.14    583.89 o 
   3   2   1       54.63       71.08      4.36 o 
   4   2   1      246.98      243.21      9.42 o 
   5   2   1      608.87      543.98     10.51 o 
   6   2   1        0.17       -4.12      4.12 o 
   7   2   1      124.10      137.88      7.78 o 
   8   2   1        1.99       -5.34      5.99 o 
   9   2   1       21.61        9.81      7.34 o 
  10   2   1      277.48      254.01     13.75 o 
  11   2   1       65.02       54.40     19.36 o 
  12   2   1       64.71       83.79     32.46 o 
  13   2   1       85.05       90.27     18.60 o 
  14   2   1       76.36       46.67     25.64 o 
  15   2   1       11.35       31.25     30.46 o 
 -16   3   1       51.90       18.01     39.31 o 
 -15   3   1        4.61      -25.52     25.81 o 
 -14   3   1       31.99       41.82     19.01 o 
 -13   3   1        6.46      -11.35     15.28 o 
 -12   3   1        0.35      -13.63     13.68 o 
 -11   3   1      384.39      315.63     17.89 o 
 -10   3   1      776.94      730.75     20.98 o 
  -9   3   1      968.43     1007.14     27.42 o 
  -8   3   1       42.23       36.94      6.45 o 
  -7   3   1     1218.99     1237.01     19.18 o 
  -6   3   1     2680.96     2602.56     31.34 o 
  -5   3   1     4213.06     4298.34     57.88 o 
  -4   3   1      229.69      239.57      6.41 o 
  -3   3   1     5593.60     5128.25     58.15 o 
  -2   3   1       55.42       45.31      4.68 o 
  -1   3   1    17271.85    16214.00    280.95 o 
   0   3   1      122.89       71.00      9.67 o 
   1   3   1     3366.67     2971.54     58.91 o 
   2   3   1    22268.30    20722.71    245.68 o 
   3   3   1     1345.63     1507.96     20.82 o 
   4   3   1      805.57      775.94     22.80 o 
   5   3   1      510.71      520.28     10.34 o 
   6   3   1     1409.53     1500.43     25.90 o 
   7   3   1      674.52      588.44     12.80 o 
   8   3   1      467.75      490.32     12.84 o 
   9   3   1      240.35      184.35     14.54 o 
  10   3   1      639.91      649.02     21.03 o 
  11   3   1        7.25       -0.69     12.82 o 
  12   3   1       23.12       10.98     14.60 o 
  13   3   1       29.59       15.24     20.38 o 
  14   3   1       16.45       16.54     26.45 o 
  15   3   1        0.00      -39.00     39.00 o 
 -16   4   1       32.87       38.59     41.26 o 
 -15   4   1       32.45       24.65     29.07 o 
 -14   4   1       28.55       33.37     45.07 o 
 -13   4   1        0.14      -19.98     19.98 o 
 -12   4   1      378.50      415.76     23.76 o 
 -11   4   1      679.52      662.30     28.09 o 
 -10   4   1      323.20      374.93     15.17 o 
  -9   4   1      171.50      186.58     13.07 o 
  -8   4   1      772.28      707.18     15.06 o 
  -7   4   1     3581.04     3831.04     52.62 o 
  -6   4   1      212.79      181.71      7.74 o 
  -5   4   1     8626.40     8919.19     90.30 o 
  -4   4   1      530.01      583.51     11.90 o 
  -3   4   1     3528.66     3378.61     50.23 o 
  -2   4   1      946.91      833.16     17.66 o 
  -1   4   1    17704.22    15691.72    218.28 o 
   0   4   1    24940.42    23386.57    403.86 o 
   1   4   1     4838.28     4479.18     57.86 o 
   2   4   1     1281.25     1358.05     33.05 o 
   3   4   1      215.75      237.86      7.17 o 
   4   4   1       76.67       96.93      7.23 o 
   5   4   1      970.40      937.11     14.88 o 
   6   4   1      182.13      202.68      7.90 o 
   7   4   1      258.70      252.59      9.44 o 
   8   4   1      111.30      116.03      8.48 o 
   9   4   1      370.31      324.61     12.21 o 
  10   4   1      154.89      191.51     15.21 o 
  11   4   1       63.40       69.50     15.80 o 
  12   4   1      112.38       73.89     17.07 o 
  13   4   1       51.02       89.62     23.99 o 
  14   4   1        0.06      -26.25     29.22 o 
  15   4   1       90.79      114.12     44.04 o 
 -16   5   1       50.70       57.21     42.29 o 
 -15   5   1       11.14       -3.55     24.91 o 
 -14   5   1        3.33       10.65     21.32 o 
 -13   5   1        0.93      -19.57     19.57 o 
 -12   5   1      506.90      566.88     32.49 o 
 -11   5   1       46.99       49.35     15.13 o 
 -10   5   1      110.64      118.28     11.36 o 
  -9   5   1        0.80       -3.81      7.79 o 
  -8   5   1     3210.01     3132.43     68.26 o 
  -7   5   1      496.03      497.12     12.20 o 
  -6   5   1     2692.34     2807.11     34.04 o 
  -5   5   1     5878.54     6237.85     65.54 o 
  -4   5   1      156.98      131.33      7.36 o 
  -3   5   1     1973.39     1919.94     29.66 o 
  -2   5   1      518.64      445.12     13.09 o 
  -1   5   1     1121.54     1168.08     33.00 o 
   0   5   1      121.25      111.96      6.63 o 
   1   5   1     4157.76     4173.61     55.24 o 
   2   5   1     1690.85     1824.11     32.37 o 
   3   5   1     1416.16     1377.00     23.89 o 
   4   5   1     5931.86     6142.50    113.67 o 
   5   5   1       71.83       50.96      5.20 o 
   6   5   1       69.86       51.55      5.74 o 
   7   5   1       43.00       43.01      9.00 o 
   8   5   1     1042.57     1039.45     18.83 o 
   9   5   1       24.28       11.88      8.45 o 
  10   5   1      525.34      546.19     19.97 o 
  11   5   1       85.73      106.10     20.37 o 
  12   5   1      167.09      118.76     24.78 o 
  13   5   1        0.45      -12.99     21.50 o 
  14   5   1       13.20        2.06     23.78 o 
  15   5   1       22.01       -4.63     42.19 o 
 -15   6   1        0.51       16.08     35.96 o 
 -14   6   1        0.00      -20.03     20.03 o 
 -13   6   1        0.51        2.46     19.70 o 
 -12   6   1      144.67      140.02     22.60 o 
 -11   6   1       14.87        5.22     25.36 o 
 -10   6   1        0.48      -12.21     12.60 o 
  -9   6   1       81.70       82.73      9.85 o 
  -8   6   1      738.29      742.64     23.51 o 
  -7   6   1       13.18       19.38      5.77 o 
  -6   6   1     2657.80     3090.42     37.20 o 
  -5   6   1     2549.50     2788.79     33.98 o 
  -4   6   1      876.46      869.06     16.30 o 
  -3   6   1     1548.48     1572.63     43.26 o 
  -2   6   1      354.97      329.67     13.36 o 
  -1   6   1        0.05       -1.19      6.27 o 
   0   6   1     4642.52     4523.81     70.20 o 
   1   6   1      720.21      693.13     17.26 o 
   2   6   1      462.98      515.58     13.13 o 
   3   6   1      215.83      228.78      9.74 o 
   4   6   1     1515.73     1569.26     28.11 o 
   5   6   1      588.17      668.46     16.89 o 
   6   6   1     2402.71     2349.35     38.68 o 
   7   6   1      613.77      603.48     13.55 o 
   8   6   1       56.66       58.29      8.88 o 
   9   6   1       28.26       13.62      9.06 o 
  10   6   1      220.14      275.25     17.14 o 
  11   6   1       16.51       28.33     18.62 o 
  12   6   1       39.14       27.82     19.44 o 
  13   6   1       12.37       32.93     23.03 o 
  14   6   1        6.01        9.69     25.01 o 
  15   6   1        0.19      -22.31     27.78 o 
 -15   7   1        7.87        4.54     25.75 o 
 -14   7   1       16.18        8.20     23.21 o 
 -13   7   1       40.68       41.46     54.74 o 
 -12   7   1        2.41      -24.49     25.57 o 
 -11   7   1       40.17       41.47     18.66 o 
 -10   7   1      148.07      138.56     16.69 o 
  -9   7   1      521.92      528.72     18.38 o 
  -8   7   1       49.43       38.78      8.56 o 
  -7   7   1      501.96      518.60     12.90 o 
  -6   7   1      931.41      955.15     16.50 o 
  -5   7   1      368.12      352.75     14.48 o 
  -4   7   1       91.90       96.59      8.43 o 
  -3   7   1     3832.18     3663.43     52.46 o 
  -2   7   1     2804.22     2797.14     49.03 o 
  -1   7   1      935.47      879.18     24.76 o 
   0   7   1       33.01       33.67      4.70 o 
   1   7   1      608.38      556.75     13.74 o 
   2   7   1     5148.53     5014.05     92.96 o 
   3   7   1     5615.34     5808.25     80.16 o 
   4   7   1      141.96      133.11      9.29 o 
   5   7   1       30.37       32.87      6.37 o 
   6   7   1      784.19      900.32     16.37 o 
   7   7   1      712.89      629.90     14.12 o 
   8   7   1      835.57      810.46     19.71 o 
   9   7   1      317.56      331.27     17.93 o 
  10   7   1        3.36        5.33     13.17 o 
  11   7   1       28.55       38.03     18.76 o 
  12   7   1       48.31       57.27     54.23 o 
  13   7   1       75.02       34.10     22.34 o 
  14   7   1        4.82      -17.41     23.67 o 
  15   7   1       17.88       -2.77     26.90 o 
 -15   8   1        0.14       -8.83     26.55 o 
 -14   8   1       31.68       29.75     25.07 o 
 -13   8   1        1.67       -2.77     20.93 o 
 -12   8   1        5.80       36.75     20.75 o 
 -11   8   1      321.99      383.06     35.09 o 
 -10   8   1       17.41       13.67     18.53 o 
  -9   8   1       10.28       23.26     12.87 o 
  -8   8   1      483.09      487.98     15.54 o 
  -7   8   1       87.68       87.59      9.27 o 
  -6   8   1     1170.55     1213.98     28.82 o 
  -5   8   1      502.67      499.51     13.63 o 
  -4   8   1     3819.34     4252.89     53.90 o 
  -3   8   1      323.70      346.74     12.55 o 
  -2   8   1     3055.60     3044.91     94.86 o 
  -1   8   1      166.16      202.02     12.12 o 
   0   8   1    15990.77    16460.03    311.04 o 
   1   8   1     2025.99     1903.66     34.25 o 
   2   8   1       22.55       30.81      6.38 o 
   3   8   1      560.13      645.06     18.48 o 
   4   8   1      199.87      276.49     10.97 o 
   5   8   1     1669.88     1803.27     28.45 o 
   6   8   1      273.33      298.33     13.28 o 
   7   8   1      423.47      396.69     16.35 o 
   8   8   1        3.24        2.29      9.74 o 
   9   8   1       64.53       47.64     12.97 o 
  10   8   1      302.85      299.25     22.11 o 
  11   8   1        4.67        9.62     15.71 o 
  12   8   1        0.27        1.92     29.79 o 
  13   8   1       99.74      118.74     31.44 o 
  14   8   1        0.09       -5.25     25.65 o 
 -15   9   1       30.22        3.50     27.64 o 
 -14   9   1       14.72       16.74     25.71 o 
 -13   9   1      201.61      192.85     38.79 o 
 -12   9   1      104.61      130.13     35.14 o 
 -11   9   1       39.06       14.65     29.07 o 
 -10   9   1       10.89       32.73     15.34 o 
  -9   9   1        3.32        4.85     12.75 o 
  -8   9   1        2.75       21.96     10.23 o 
  -7   9   1        3.46       14.05      8.70 o 
  -6   9   1      183.11      145.75     14.97 o 
  -5   9   1      561.78      506.50     14.20 o 
  -4   9   1       19.69       18.81      6.14 o 
  -3   9   1        3.12       10.02      6.73 o 
  -2   9   1     2587.46     2980.61     45.85 o 
  -1   9   1       49.85       68.13      8.89 o 
   0   9   1     2311.80     2362.03     46.20 o 
   1   9   1       82.40       90.99      8.34 o 
   2   9   1      317.64      344.82     12.81 o 
   3   9   1     1677.47     1736.36     31.83 o 
   4   9   1      172.53      158.87      9.79 o 
   5   9   1       40.28       29.94      6.91 o 
   6   9   1      133.15      135.23     12.70 o 
   7   9   1      132.31      140.48     13.68 o 
   8   9   1       35.84       26.76     12.37 o 
   9   9   1      104.67      109.97     14.72 o 
  10   9   1        4.67       -3.07     23.06 o 
  11   9   1       23.24       23.65     16.16 o 
  12   9   1      314.09      393.30     63.18 o 
  13   9   1        5.02        0.77     23.89 o 
  14   9   1        3.17       52.50     28.04 o 
 -14  10   1        0.48       -8.44     25.92 o 
 -13  10   1       28.51        6.14     22.31 o 
 -12  10   1       52.47       14.01     22.34 o 
 -11  10   1        5.70      -13.02     19.97 o 
 -10  10   1       35.88       41.97     16.17 o 
  -9  10   1       99.22       69.79     15.56 o 
  -8  10   1      112.71      114.41     13.33 o 
  -7  10   1       21.57       16.18      8.54 o 
  -6  10   1       25.62       13.22      7.75 o 
  -5  10   1       53.52       47.96      7.91 o 
  -4  10   1      414.89      437.92     15.72 o 
  -3  10   1       22.32        5.56      7.05 o 
  -2  10   1     1725.71     1683.27     31.02 o 
  -1  10   1     1480.66     1481.00     34.04 o 
   0  10   1     4997.62     5377.85     73.45 o 
   1  10   1      484.76      462.33     20.05 o 
   2  10   1     3969.68     3960.42     67.67 o 
   3  10   1      199.35      245.87     13.10 o 
   4  10   1      387.02      380.26     12.55 o 
   5  10   1       25.74       19.59      7.37 o 
   6  10   1        0.03        6.39      8.96 o 
   7  10   1      114.54       86.22     12.19 o 
   8  10   1     1117.15     1074.20     29.04 o 
   9  10   1       42.00       33.88     14.75 o 
  10  10   1       56.36       48.53     29.09 o 
  11  10   1        0.14       14.36     19.15 o 
  12  10   1       54.93       21.46     26.70 o 
  13  10   1       54.85       58.34     25.79 o 
  14  10   1       11.45       21.24     33.96 o 
 -14  11   1       11.30       19.67     26.85 o 
 -13  11   1       12.66        6.39     24.22 o 
 -12  11   1       43.54       38.54     42.14 o 
 -11  11   1      224.42      231.31     28.14 o 
 -10  11   1      145.72      121.62     19.42 o 
  -9  11   1       14.43       -9.19     13.32 o 
  -8  11   1      161.73      154.00     17.05 o 
  -7  11   1       20.06       20.43     10.73 o 
  -6  11   1      268.28      266.37     13.92 o 
  -5  11   1        2.60        2.68      7.64 o 
  -4  11   1       18.59       17.25      8.92 o 
  -3  11   1      832.23      748.29     21.88 o 
  -2  11   1        3.35        9.54      7.11 o 
  -1  11   1      459.50      436.93     11.60 o 
   0  11   1       23.86       21.97      6.92 o 
   1  11   1      981.97      920.80     23.76 o 
   2  11   1        1.30       -7.16      7.16 o 
   3  11   1        1.95       -3.32      7.35 o 
   4  11   1      174.63      149.62     17.84 o 
   5  11   1       62.15       60.09     11.33 o 
   6  11   1      414.96      404.80     19.09 o 
   7  11   1        4.06        8.63     11.22 o 
   8  11   1      455.81      465.38     20.85 o 
   9  11   1      197.07      229.12     21.94 o 
  10  11   1       62.60       71.89     34.34 o 
  11  11   1       13.03       18.14     18.51 o 
  12  11   1        0.10      -20.84     20.84 o 
  13  11   1       21.87        5.09     23.81 o 
  14  11   1       33.40       87.36     42.91 o 
 -14  12   1        0.00      -28.34     28.34 o 
 -13  12   1       38.81       95.96     39.82 o 
 -12  12   1        2.50       -3.58     25.83 o 
 -11  12   1       23.97       28.14     21.49 o 
 -10  12   1       22.21        3.68     16.12 o 
  -9  12   1        0.70       -1.36     14.78 o 
  -8  12   1      362.48      359.12     20.60 o 
  -7  12   1      293.33      248.47     17.21 o 
  -6  12   1      276.05      275.47     17.48 o 
  -5  12   1      136.84      166.83     11.91 o 
  -4  12   1      104.71       92.71     14.27 o 
  -3  12   1       77.59       85.47     13.28 o 
  -2  12   1      394.70      388.50     18.57 o 
  -1  12   1     1284.99     1303.96     31.23 o 
   0  12   1      145.60      134.05     15.20 o 
   1  12   1     1965.23     2055.77     43.47 o 
   2  12   1      186.12      234.09     14.47 o 
   3  12   1      115.57      108.58     11.53 o 
   4  12   1     1014.55      948.44     25.27 o 
   5  12   1       19.23       11.24     12.72 o 
   6  12   1     3142.33     3096.07     54.52 o 
   7  12   1       53.48       88.44     13.56 o 
   8  12   1        0.79       -1.62     12.38 o 
   9  12   1        6.22      -14.06     14.06 o 
  10  12   1       92.29      125.10     20.13 o 
  11  12   1       30.33       12.35     19.12 o 
  12  12   1       22.25       -1.12     23.83 o 
  13  12   1        2.73       -0.09     26.19 o 
 -13  13   1        3.65      -22.59     37.20 o 
 -12  13   1      161.91      165.64     28.35 o 
 -11  13   1       36.67       58.26     22.94 o 
 -10  13   1       37.97       31.03     18.15 o 
  -9  13   1      281.27      304.06     39.94 o 
  -8  13   1       28.04       30.27     15.74 o 
  -7  13   1      172.45      148.55     21.21 o 
  -6  13   1      153.24      200.07     16.83 o 
  -5  13   1      274.55      308.69     15.63 o 
  -4  13   1       51.58       57.48     14.25 o 
  -3  13   1      850.40      852.84     37.78 o 
  -2  13   1       10.33       -8.79      8.79 o 
  -1  13   1       82.86       93.38     11.09 o 
   0  13   1       51.60       48.53      8.73 o 
   1  13   1        0.25       -9.48      9.48 o 
   2  13   1      326.81      349.55     16.36 o 
   3  13   1     1076.32     1029.09     26.27 o 
   4  13   1      120.87      128.41     13.72 o 
   5  13   1        7.80       -2.07     10.83 o 
   6  13   1       87.02       88.39     15.30 o 
   7  13   1       25.61       19.24     12.21 o 
   8  13   1      105.51      142.27     21.22 o 
   9  13   1      120.38      117.36     19.23 o 
  10  13   1      154.53      144.55     21.08 o 
  11  13   1        2.11       19.75     19.37 o 
  12  13   1      176.01      284.57     43.22 o 
  13  13   1        7.29       -9.84     26.94 o 
 -13  14   1        7.93        3.94     28.16 o 
 -12  14   1        7.78       16.23     24.15 o 
 -11  14   1        3.63      -14.72     21.78 o 
 -10  14   1       71.10      100.87     21.22 o 
  -9  14   1       15.07      -12.54     16.05 o 
  -8  14   1       38.02       61.02     16.71 o 
  -7  14   1        0.01      -11.91     11.91 o 
  -6  14   1      155.51      166.75     16.50 o 
  -5  14   1      400.80      378.54     19.27 o 
  -4  14   1      176.03      160.34     15.07 o 
  -3  14   1       52.25       35.36     10.99 o 
  -2  14   1      207.55      256.65     19.26 o 
  -1  14   1     1314.92     1294.42     29.41 o 
   0  14   1       38.16       28.73     18.62 o 
   1  14   1      955.16     1058.69     44.85 o 
   2  14   1        4.81       16.95     11.81 o 
   3  14   1      352.06      328.61     18.32 o 
   4  14   1     1201.91     1223.37     31.14 o 
   5  14   1       21.69       18.50     12.21 o 
   6  14   1      413.41      410.66     21.08 o 
   7  14   1        0.61       -6.58     13.44 o 
   8  14   1        4.67       -5.88     14.27 o 
   9  14   1       10.30       -1.40     16.33 o 
  10  14   1       14.06       20.31     17.88 o 
  11  14   1        2.10      -24.85     24.85 o 
  12  14   1       34.47       44.37     40.34 o 
 -12  15   1        5.27      -20.96     40.90 o 
 -11  15   1       50.39       71.69     22.53 o 
 -10  15   1       83.05      104.26     22.55 o 
  -9  15   1       73.20       61.80     19.44 o 
  -8  15   1       22.54       31.30     15.78 o 
  -7  15   1       35.39       39.65     14.99 o 
  -6  15   1       38.09       32.06     13.88 o 
  -5  15   1       46.86       56.94     13.26 o 
  -4  15   1       20.82        7.42     12.22 o 
  -3  15   1      111.60       42.05     17.11 o 
  -2  15   1       36.28       37.90     15.14 o 
  -1  15   1     1479.71     1431.16     53.95 o 
   0  15   1       25.14       30.20     19.26 o 
   1  15   1      538.91      511.83     34.33 o 
   2  15   1       28.72       16.02     19.36 o 
   3  15   1       79.00       67.27     12.85 o 
   4  15   1      424.48      404.13     20.90 o 
   5  15   1       90.55      101.86     15.55 o 
   6  15   1      248.11      280.14     23.76 o 
   7  15   1        6.56       -1.77     13.62 o 
   8  15   1        1.46        3.64     16.24 o 
   9  15   1       51.48       49.95     19.95 o 
  10  15   1        1.06        6.76     19.96 o 
  11  15   1        5.02       -8.40     22.46 o 
  12  15   1        5.49        0.89     26.94 o 
 -12  16   1       15.32       11.32     27.96 o 
 -11  16   1       20.64        7.81     23.42 o 
 -10  16   1       34.24       24.19     21.07 o 
  -9  16   1        8.11      -18.46     18.46 o 
  -8  16   1       82.62      146.92     21.52 o 
  -7  16   1      127.79       95.64     17.74 o 
  -6  16   1      296.09      298.43     21.85 o 
  -5  16   1        8.46        6.30     13.06 o 
  -4  16   1      179.57      236.69     19.26 o 
  -3  16   1      383.56      381.18     26.50 o 
  -2  16   1       27.55        8.53     15.14 o 
  -1  16   1       22.34       18.79     20.61 o 
   0  16   1       32.10       25.49     21.83 o 
   1  16   1      101.65       77.54     24.41 o 
   2  16   1      341.88      427.97     83.61 o 
   3  16   1      100.90      107.03     28.86 o 
   4  16   1      358.03      360.93     21.26 o 
   5  16   1       23.65       18.91     13.91 o 
   6  16   1        0.89        8.44     14.89 o 
   7  16   1       13.81        3.10     15.23 o 
   8  16   1      147.85      116.37     20.75 o 
   9  16   1        3.18        4.14     25.53 o 
  10  16   1        2.96       -0.73     21.26 o 
  11  16   1       32.12       36.91     25.22 o 
 -11  17   1       60.62       70.23     25.78 o 
 -10  17   1       40.99       47.78     24.14 o 
  -9  17   1       97.15       75.83     21.85 o 
  -8  17   1        7.48       -1.05     18.83 o 
  -7  17   1        0.00      -15.52     15.52 o 
  -6  17   1       61.20       32.68     16.54 o 
  -5  17   1       24.70       14.10     13.72 o 
  -4  17   1       18.47       36.75     17.43 o 
  -3  17   1       28.52        2.79     16.95 o 
  -2  17   1       32.82       21.74     24.20 o 
  -1  17   1      233.30      252.07     32.40 o 
   0  17   1       29.23       27.93     23.39 o 
   1  17   1      482.87      505.43     40.69 o 
   2  17   1      364.44      317.99     34.13 o 
   3  17   1      122.60      115.56     26.88 o 
   4  17   1       17.12       -0.65     25.34 o 
   5  17   1        0.82      -14.69     14.69 o 
   6  17   1       15.92       24.91     16.28 o 
   7  17   1       20.71       12.90     16.54 o 
   8  17   1       24.64       32.52     20.81 o 
   9  17   1        0.11      -13.20     21.24 o 
  10  17   1       10.67       32.57     24.06 o 
 -10  18   1        3.09       -7.39     24.37 o 
  -9  18   1      137.14      168.26     25.25 o 
  -8  18   1       15.95        1.66     19.58 o 
  -7  18   1        4.35      -16.61     16.61 o 
  -6  18   1        0.46       -5.57     19.89 o 
  -5  18   1       22.95       -0.09     17.90 o 
  -4  18   1      480.78      504.96     32.37 o 
  -3  18   1       95.38       94.91     20.48 o 
  -2  18   1       64.53       73.39     25.85 o 
  -1  18   1       36.46       42.28     24.75 o 
   0  18   1       67.47       82.77     27.85 o 
   1  18   1        6.47       27.59     24.35 o 
   2  18   1      121.51      109.00     28.03 o 
   3  18   1       24.96        9.87     23.83 o 
   4  18   1       24.66       19.34     28.31 o 
   5  18   1       20.48       55.80     20.58 o 
   6  18   1       33.98       23.80     21.45 o 
   7  18   1        2.66        7.44     18.14 o 
   8  18   1       24.83       28.04     21.78 o 
   9  18   1       14.11       16.75     22.27 o 
  10  18   1       42.10       56.67     26.52 o 
  -9  19   1       54.86       73.04     25.13 o 
  -8  19   1        0.24      -20.86     22.51 o 
  -7  19   1        0.56        2.98     26.48 o 
  -6  19   1        3.01       -7.31     22.94 o 
  -5  19   1        0.95      -13.15     19.37 o 
  -4  19   1       40.59       29.94     20.63 o 
  -3  19   1        4.04        8.26     26.22 o 
  -2  19   1       26.83       10.04     26.74 o 
  -1  19   1       51.35       76.94     28.81 o 
   0  19   1      296.64      284.02     37.85 o 
   1  19   1        0.00       -4.17     25.53 o 
   2  19   1       14.22        8.40     26.52 o 
   3  19   1      109.28      111.12     29.37 o 
   4  19   1        3.08      -10.76     31.62 o 
   5  19   1        0.26       50.26     31.63 o 
   6  19   1       27.00       26.59     22.67 o 
   7  19   1       74.48       72.55     25.75 o 
   8  19   1       18.84        2.29     28.69 o 
   9  19   1       58.14       40.68     34.24 o 
  -8  20   1       26.71       41.81     30.24 o 
  -7  20   1        5.29       28.98     30.93 o 
  -6  20   1      103.67      105.05     26.64 o 
  -5  20   1        5.54        2.88     23.45 o 
  -4  20   1       11.85        1.80     28.06 o 
  -3  20   1       37.64       23.63     28.62 o 
  -2  20   1       45.88       17.63     28.45 o 
  -1  20   1        7.28       38.38     28.43 o 
   0  20   1      190.21      199.92     33.87 o 
   1  20   1       17.21       16.93     29.89 o 
   2  20   1       98.59      111.25     49.70 o 
   3  20   1       64.77       61.73     30.05 o 
   4  20   1       16.81      -24.72     36.58 o 
   5  20   1       22.63       -1.74     62.92 o 
   6  20   1       61.31       37.75     35.36 o 
   7  20   1        2.45       12.79     24.82 o 
   8  20   1       99.70      123.98     38.17 o 
  -7  21   1        0.42      -17.51     34.43 o 
  -6  21   1       24.44       39.03     39.53 o 
  -5  21   1        3.85       -0.48     30.44 o 
  -4  21   1        0.43        7.25     30.02 o 
  -3  21   1        7.72      -27.58     27.58 o 
  -2  21   1        2.28      -20.75     28.62 o 
  -1  21   1       66.30       52.70     31.74 o 
   0  21   1        0.23       11.03     65.70 o 
   1  21   1       30.98       41.03     30.87 o 
   2  21   1       32.56       16.39     32.63 o 
   3  21   1       11.52       39.39     34.02 o 
   4  21   1        3.18       27.82     38.34 o 
   5  21   1        8.97       14.04     36.76 o 
   6  21   1        0.37        9.02     65.70 o 
  -5  22   1        8.45       10.62     40.97 o 
  -4  22   1       33.97        4.61     33.31 o 
  -3  22   1        4.40       25.70     33.39 o 
  -2  22   1        5.07       -8.69     38.23 o 
  -1  22   1        0.01        0.46     43.12 o 
   0  22   1       62.61       52.56     33.96 o 
   1  22   1        0.15      -30.20     30.20 o 
   2  22   1       59.36       98.47     34.46 o 
   3  22   1      147.68      241.06    112.73 o 
   4  22   1      180.06      226.25     48.90 o 
   5  22   1        0.18       76.15     45.80 o 
  -3  23   1        0.70      -16.08     35.57 o 
  -2  23   1        6.21       10.28     39.83 o 
  -1  23   1       10.30       -3.59     59.94 o 
   0  23   1        0.14       -9.72     38.75 o 
   1  23   1        0.41      -34.67     34.67 o 
   2  23   1       11.09       19.93     33.93 o 
   3  23   1       23.74      -64.11     79.34 o 
 -16   0   2      116.13      173.28     46.10 o 
 -14   0   2      132.15      133.72     25.06 o 
 -12   0   2      181.63      184.42     21.67 o 
 -10   0   2        2.15       12.20     21.81 o 
  -8   0   2      742.74      871.40     27.18 o 
  -6   0   2       11.81       -1.40      4.95 o 
  -4   0   2    10752.35    10330.13    243.51 o 
  -2   0   2    23134.69    23104.73    597.44 o 
   0   0   2     8913.94     8519.91    210.74 o 
   2   0   2     2723.35     2613.05     50.06 o 
   4   0   2    17829.48    17379.87    238.17 o 
   6   0   2       74.61      122.83     17.04 o 
   8   0   2     1578.10     1645.46     35.16 o 
  10   0   2     2724.02     2714.82     53.24 o 
  12   0   2       13.39      -24.90     24.90 o 
  14   0   2        9.27      -35.50     35.50 o 
 -16   1   2        0.05       23.42     30.82 o 
 -15   1   2       52.37       33.85     26.78 o 
 -14   1   2       46.79       18.38     18.10 o 
 -13   1   2      340.25      367.38     21.28 o 
 -12   1   2       68.71       42.59     15.15 o 
 -11   1   2      129.17      125.54     13.16 o 
 -10   1   2       38.98       21.01     10.08 o 
  -9   1   2        3.72       -6.73      6.73 o 
  -8   1   2      443.60      432.11     10.97 o 
  -7   1   2      756.26      756.83     13.66 o 
  -6   1   2     1344.40     1526.51     20.30 o 
  -5   1   2     1021.79     1129.25     25.49 o 
  -4   1   2     2281.85     2094.76     63.43 o 
  -3   1   2     2925.72     2547.80     39.58 o 
  -2   1   2    12355.11    11513.75    162.67 o 
  -1   1   2     3894.99     3616.89     92.87 o 
   0   1   2     3147.74     2948.19     78.62 o 
   1   1   2     2791.89     2474.16     44.57 o 
   2   1   2     2000.05     1812.88     23.06 o 
   3   1   2     2030.40     1983.55     25.73 o 
   4   1   2      180.43      135.31      5.53 o 
   5   1   2      156.25      146.09      6.31 o 
   6   1   2      288.55      261.95      9.27 o 
   7   1   2       25.15       24.53      6.07 o 
   8   1   2        0.00       -5.87      5.87 o 
   9   1   2      876.87      823.24     17.62 o 
  10   1   2        3.65       -8.06      8.06 o 
  11   1   2      308.63      379.33     22.61 o 
  12   1   2       15.50       14.21     19.66 o 
  13   1   2      397.51      389.63     34.19 o 
  14   1   2        4.50      -24.01     24.01 o 
  15   1   2        3.29        2.96     31.59 o 
 -16   2   2        0.12      -21.61     37.97 o 
 -15   2   2        0.10      -24.28     24.28 o 
 -14   2   2       79.02      101.10     19.98 o 
 -13   2   2      107.92      111.62     14.61 o 
 -12   2   2      810.83      777.52     30.98 o 
 -11   2   2       67.91       69.94     15.60 o 
 -10   2   2       30.72       32.84     10.63 o 
  -9   2   2      389.02      390.85     13.00 o 
  -8   2   2       34.90       21.03      5.68 o 
  -7   2   2      161.85      178.93      8.00 o 
  -6   2   2     2052.04     2236.04     36.09 o 
  -5   2   2     2945.06     2828.23     35.34 o 
  -4   2   2     3648.33     3554.91     46.91 o 
  -3   2   2      132.37      135.15      5.73 o 
  -2   2   2       58.61       45.11      3.53 o 
  -1   2   2     4293.45     4118.92     82.99 o 
   0   2   2     3309.52     2985.11     56.75 o 
   1   2   2    23060.15    21620.18    255.31 o 
   2   2   2      324.29      389.10     10.85 o 
   3   2   2     5493.53     5512.18     62.75 o 
   4   2   2     6271.28     6661.31     75.56 o 
   5   2   2      632.97      649.16     12.91 o 
   6   2   2      708.31      803.13     14.31 o 
   7   2   2       49.87       44.70      6.08 o 
   8   2   2      910.07      965.61     19.27 o 
   9   2   2      133.11      151.80     14.84 o 
  10   2   2      605.53      629.97     18.97 o 
  11   2   2      159.16      153.42     18.07 o 
  12   2   2       40.06       22.63     16.53 o 
  13   2   2        1.38      -32.10     32.10 o 
  14   2   2        0.42      -21.38     41.21 o 
  15   2   2       24.63       16.95     37.35 o 
 -16   3   2      116.54       26.75     45.89 o 
 -15   3   2      103.38       89.83     27.83 o 
 -14   3   2        3.19       -8.67     18.62 o 
 -13   3   2       29.28       27.47     16.92 o 
 -12   3   2       41.83       46.41     12.57 o 
 -11   3   2       30.58       28.68     13.46 o 
 -10   3   2       27.19       11.79     10.09 o 
  -9   3   2      155.95      150.94     10.66 o 
  -8   3   2       28.50       27.48      6.16 o 
  -7   3   2     2219.92     2395.60     30.27 o 
  -6   3   2      337.35      299.39     14.47 o 
  -5   3   2     1780.15     1943.04     24.16 o 
  -4   3   2     5025.74     4963.13     91.65 o 
  -3   3   2    30078.48    28969.56    341.01 o 
  -2   3   2     1474.34     1212.73     25.98 o 
  -1   3   2     1720.11     1803.91    126.62 o 
   0   3   2     1834.91     1823.50     38.78 o 
   1   3   2     1340.45     1254.88     23.41 o 
   2   3   2        4.78        1.82      3.25 o 
   3   3   2        0.01        1.69      4.36 o 
   4   3   2     2754.03     2726.22     60.25 o 
   5   3   2      107.76      151.37      6.73 o 
   6   3   2      161.07      177.91      7.90 o 
   7   3   2       24.96       17.81      5.57 o 
   8   3   2      578.20      511.02     13.54 o 
   9   3   2      117.25      132.51     11.27 o 
  10   3   2        9.56       11.06     10.66 o 
  11   3   2      219.02      270.20     21.55 o 
  12   3   2      138.77      173.68     23.11 o 
  13   3   2      113.32      153.67     31.23 o 
  14   3   2        0.06      -21.09     25.20 o 
  15   3   2        6.60       -5.97     37.15 o 
 -16   4   2       13.77      -24.87     37.46 o 
 -15   4   2       35.74       72.75     27.50 o 
 -14   4   2        6.70      -22.67     22.67 o 
 -13   4   2       28.81       21.25     21.54 o 
 -12   4   2       40.03       53.98     15.88 o 
 -11   4   2      861.55      881.59     24.36 o 
 -10   4   2      195.41      214.38     14.59 o 
  -9   4   2     1346.00     1424.43     25.45 o 
  -8   4   2      297.29      319.27     10.51 o 
  -7   4   2      256.12      206.15     10.96 o 
  -6   4   2     4839.73     4792.42     60.68 o 
  -5   4   2     7851.92     8427.48     85.77 o 
  -4   4   2      569.01      558.85     12.74 o 
  -3   4   2      131.53      142.32      6.77 o 
  -2   4   2      263.56      246.13      9.16 o 
  -1   4   2        0.08       -1.17      3.62 o 
   0   4   2       35.40       33.21      6.62 o 
   1   4   2      123.94      127.00     12.90 o 
   2   4   2     6131.67     5680.65     73.20 o 
   3   4   2      848.89      938.86     21.45 o 
   4   4   2      355.36      374.90     10.08 o 
   5   4   2     1801.40     1906.40     27.96 o 
   6   4   2      404.44      425.69     10.53 o 
   7   4   2       85.43       81.35      6.86 o 
   8   4   2      276.16      304.76     11.53 o 
   9   4   2       82.04       49.46     10.00 o 
  10   4   2       30.60       28.56     11.73 o 
  11   4   2       15.59       17.82     14.95 o 
  12   4   2       30.28       18.21     16.15 o 
  13   4   2        0.31       27.12     22.29 o 
  14   4   2       19.34       -7.10     33.13 o 
  15   4   2        0.81       -5.14     36.63 o 
 -16   5   2      123.96       89.33     43.12 o 
 -15   5   2        3.49      -21.79     25.47 o 
 -14   5   2       45.28       53.59     22.52 o 
 -13   5   2       34.76        0.05     20.39 o 
 -12   5   2       86.02      108.08     23.17 o 
 -11   5   2       19.73        7.75     11.55 o 
 -10   5   2       36.87       30.29     10.47 o 
  -9   5   2        0.01        7.20      8.00 o 
  -8   5   2      400.83      392.01     11.37 o 
  -7   5   2      487.60      465.53     11.55 o 
  -6   5   2      317.07      407.85     10.24 o 
  -5   5   2      711.98      673.16     12.23 o 
  -4   5   2     1684.60     1598.83     26.34 o 
  -3   5   2     1695.35     1624.90     26.16 o 
  -2   5   2     2568.19     2723.48     63.17 o 
  -1   5   2      142.42      114.60     11.22 o 
   0   5   2       30.74       32.78      4.84 o 
   1   5   2      617.04      581.45     13.81 o 
   2   5   2       21.46       16.55      4.65 o 
   3   5   2     4658.65     4785.82     70.49 o 
   4   5   2        6.37        0.67      5.44 o 
   5   5   2        0.84        5.95      5.65 o 
   6   5   2      580.40      664.17     13.10 o 
   7   5   2       84.09       96.48      7.59 o 
   8   5   2       99.99      101.41     10.48 o 
   9   5   2       83.61       62.68     10.73 o 
  10   5   2        7.55        9.77     11.26 o 
  11   5   2       72.27       37.40     14.45 o 
  12   5   2      216.50      270.99     29.07 o 
  13   5   2       13.29       14.05     21.86 o 
  14   5   2        7.20       36.43     38.48 o 
  15   5   2        0.04      -11.32     40.34 o 
 -16   6   2       50.81       91.43     29.48 o 
 -15   6   2       16.38       -1.84     26.03 o 
 -14   6   2       12.36      -16.08     22.99 o 
 -13   6   2      136.65      160.86     27.28 o 
 -12   6   2        0.21      -12.78     18.38 o 
 -11   6   2       45.15       61.48     19.24 o 
 -10   6   2      471.65      497.84     27.28 o 
  -9   6   2      377.54      323.22     17.43 o 
  -8   6   2       39.84       34.76      7.07 o 
  -7   6   2     1373.71     1313.53     20.55 o 
  -6   6   2      468.34      457.59     10.87 o 
  -5   6   2     5099.90     5271.89     78.44 o 
  -4   6   2     1831.85     1810.79     29.82 o 
  -3   6   2     2154.13     2381.66     42.26 o 
  -2   6   2     1002.98     1013.21     22.55 o 
  -1   6   2     3663.07     3561.01     91.42 o 
   0   6   2     2780.67     2836.16     39.55 o 
   1   6   2     1884.54     1916.71     34.08 o 
   2   6   2     5530.31     5177.02     69.27 o 
   3   6   2     6685.43     6646.08     87.38 o 
   4   6   2      629.93      673.67     17.15 o 
   5   6   2      363.73      315.64     12.96 o 
   6   6   2      261.30      262.06      9.02 o 
   7   6   2        0.12        4.92      7.24 o 
   8   6   2       10.65        2.71      8.18 o 
   9   6   2      569.46      597.82     18.21 o 
  10   6   2        1.07      -11.52     11.52 o 
  11   6   2      105.91      139.00     19.16 o 
  12   6   2      162.69      180.85     30.77 o 
  13   6   2       62.75       79.80     24.36 o 
  14   6   2        1.66      -15.66     23.34 o 
 -15   7   2        9.92       -0.69     26.52 o 
 -14   7   2       43.29       10.38     23.63 o 
 -13   7   2       37.24       52.99     35.09 o 
 -12   7   2      165.80      138.66     24.54 o 
 -11   7   2      266.86      312.73     41.98 o 
 -10   7   2       58.79       47.90     11.80 o 
  -9   7   2       15.70       18.88      9.61 o 
  -8   7   2      128.17      108.61     10.10 o 
  -7   7   2      319.06      304.27     10.44 o 
  -6   7   2      514.55      522.05     11.67 o 
  -5   7   2      208.99      206.67      9.68 o 
  -4   7   2        9.10       11.52      5.91 o 
  -3   7   2      281.93      281.95     19.14 o 
  -2   7   2     4494.97     4573.59     73.25 o 
  -1   7   2     4440.89     4401.65     70.53 o 
   0   7   2       69.82       47.14      6.11 o 
   1   7   2     7621.58     8019.03    106.20 o 
   2   7   2      633.68      642.13     15.81 o 
   3   7   2      178.25      176.58     10.23 o 
   4   7   2     1601.00     1820.57     39.01 o 
   5   7   2      823.82      924.64     21.93 o 
   6   7   2      552.12      593.64     18.25 o 
   7   7   2      150.25      132.32     10.71 o 
   8   7   2       76.06       59.90     10.06 o 
   9   7   2       55.49       51.31     12.34 o 
  10   7   2        3.72       -5.91     13.45 o 
  11   7   2       59.48       86.14     25.83 o 
  12   7   2      192.95      174.86     44.71 o 
  13   7   2        8.18       30.22     24.13 o 
  14   7   2       55.40       58.43     27.10 o 
 -15   8   2        0.47       -5.90     25.10 o 
 -14   8   2       24.50       -6.89     22.59 o 
 -13   8   2      114.26      183.75     64.98 o 
 -12   8   2      273.61      313.68     50.73 o 
 -11   8   2        1.19        2.14     17.90 o 
 -10   8   2       26.26       17.31     12.97 o 
  -9   8   2      116.35      121.85     12.51 o 
  -8   8   2       26.82        5.31      7.88 o 
  -7   8   2        2.95       -0.01      7.00 o 
  -6   8   2       23.23        8.13      6.44 o 
  -5   8   2        7.83        6.37      5.90 o 
  -4   8   2      182.70      170.17     14.09 o 
  -3   8   2     1491.83     1537.11     47.83 o 
  -2   8   2      330.54      299.43     17.99 o 
  -1   8   2    11489.96    12202.83    269.40 o 
   0   8   2     2296.75     2338.81     35.58 o 
   1   8   2     5788.32     6201.06     81.27 o 
   2   8   2     4817.91     4922.14     77.71 o 
   3   8   2      184.70      151.54     14.41 o 
   4   8   2     1040.56     1122.96     28.41 o 
   5   8   2        3.49        9.27      7.33 o 
   6   8   2        9.34        7.35      8.46 o 
   7   8   2       47.72       25.96      9.74 o 
   8   8   2       19.71       24.88     10.55 o 
   9   8   2      600.14      634.37     41.38 o 
  10   8   2      159.25      175.78     19.24 o 
  11   8   2        7.60        3.63     15.79 o 
  12   8   2        3.48      -19.31     19.31 o 
  13   8   2       40.78       -8.26     23.20 o 
  14   8   2       41.58       -2.92     25.61 o 
 -15   9   2       20.14       60.24     29.84 o 
 -14   9   2       56.38       18.93     33.80 o 
 -13   9   2        7.28       26.41     22.95 o 
 -12   9   2      270.36      306.06     31.18 o 
 -11   9   2        0.00       -7.51     18.37 o 
 -10   9   2        0.59        1.85     13.74 o 
  -9   9   2      127.08      113.88     15.99 o 
  -8   9   2        8.07        1.45      8.47 o 
  -7   9   2       17.55        7.66      7.89 o 
  -6   9   2        0.84       -6.37      6.72 o 
  -5   9   2       11.67        7.33      6.47 o 
  -4   9   2       31.25       26.39      7.52 o 
  -3   9   2      272.98      295.50     15.38 o 
  -2   9   2      102.22      108.36     10.65 o 
  -1   9   2      800.86      932.85     24.49 o 
   0   9   2      215.18      231.21     14.57 o 
   1   9   2      772.23      760.60     21.39 o 
   2   9   2      712.17      675.30     20.68 o 
   3   9   2       21.01       30.87      7.76 o 
   4   9   2      592.93      652.65     15.32 o 
   5   9   2        1.19        2.89      7.65 o 
   6   9   2      149.80      157.16     12.94 o 
   7   9   2     1965.68     1925.12     38.34 o 
   8   9   2       33.26       19.09     11.89 o 
   9   9   2      304.54      394.37     21.46 o 
  10   9   2      185.76      177.25     20.20 o 
  11   9   2       49.17       65.10     22.01 o 
  12   9   2      241.74      282.10     31.16 o 
  13   9   2       30.03        5.31     23.31 o 
  14   9   2       33.71       -6.89     52.02 o 
 -15  10   2       14.14       47.55     29.76 o 
 -14  10   2       14.33       -1.78     24.94 o 
 -13  10   2       37.55       15.27     23.96 o 
 -12  10   2      468.76      472.89     35.93 o 
 -11  10   2       94.55       86.48     21.87 o 
 -10  10   2       13.13       29.18     14.30 o 
  -9  10   2      762.50      730.78     27.58 o 
  -8  10   2      147.77      164.65     12.75 o 
  -7  10   2      233.88      203.24     18.69 o 
  -6  10   2      630.10      570.11     16.32 o 
  -5  10   2      552.72      457.51     14.43 o 
  -4  10   2      277.33      292.09     13.43 o 
  -3  10   2      284.98      265.25     30.58 o 
  -2  10   2        0.24      -12.26     12.26 o 
  -1  10   2     1413.04     1507.25     29.47 o 
   0  10   2     1157.56     1138.44     22.59 o 
   1  10   2     1933.84     1885.11     39.04 o 
   2  10   2     1159.11     1218.53     25.81 o 
   3  10   2       28.50       20.69      7.83 o 
   4  10   2      468.30      436.73     13.15 o 
   5  10   2       62.51       53.68     10.30 o 
   6  10   2        6.98       -0.10      9.32 o 
   7  10   2      171.91      182.30     19.83 o 
   8  10   2      114.68       72.32     13.27 o 
   9  10   2       39.54       35.36     13.31 o 
  10  10   2      107.45      120.38     18.87 o 
  11  10   2        1.65       -4.87     17.39 o 
  12  10   2       14.52       42.82     33.03 o 
  13  10   2        2.04       -8.25     33.44 o 
  14  10   2        3.09      -16.88     38.79 o 
 -14  11   2      107.31      141.50     44.97 o 
 -13  11   2      100.67       92.57     65.55 o 
 -12  11   2       78.96       96.57     25.75 o 
 -11  11   2       93.58       81.24     22.70 o 
 -10  11   2       29.94       -3.00     14.73 o 
  -9  11   2        9.04       17.72     13.50 o 
  -8  11   2       24.96       19.81     17.45 o 
  -7  11   2       85.93       85.99     10.92 o 
  -6  11   2      409.44      359.56     13.98 o 
  -5  11   2      364.88      422.15     14.56 o 
  -4  11   2      342.01      335.16     14.94 o 
  -3  11   2      185.25      169.75     12.41 o 
  -2  11   2      176.49      161.26     18.34 o 
  -1  11   2      315.38      292.08     11.48 o 
   0  11   2       10.60       12.60      6.89 o 
   1  11   2      368.99      438.89     17.97 o 
   2  11   2       86.21       81.95      9.56 o 
   3  11   2       78.27       76.69     10.25 o 
   4  11   2        5.91        3.72      9.00 o 
   5  11   2     5707.52     5445.03     80.84 o 
   6  11   2       36.45       34.23     11.66 o 
   7  11   2     1191.51     1208.14     30.79 o 
   8  11   2      153.59      139.50     18.78 o 
   9  11   2      163.98      186.33     18.83 o 
  10  11   2        0.55        5.44     16.00 o 
  11  11   2       32.67        0.08     17.96 o 
  12  11   2        5.40       -7.63     22.73 o 
  13  11   2        6.94       44.17     27.58 o 
 -14  12   2       19.93       -8.53     26.88 o 
 -13  12   2       30.84       32.31     26.49 o 
 -12  12   2      244.69      244.61     44.92 o 
 -11  12   2        9.06       -9.66     25.16 o 
 -10  12   2        0.05      -13.84     15.48 o 
  -9  12   2      277.85      262.27     35.77 o 
  -8  12   2      144.65      121.50     17.17 o 
  -7  12   2       95.97       79.93     13.05 o 
  -6  12   2       18.26       13.62      9.06 o 
  -5  12   2      400.99      417.13     15.01 o 
  -4  12   2        1.17        4.12      9.35 o 
  -3  12   2      550.87      527.78     18.01 o 
  -2  12   2       99.90       93.33     13.73 o 
  -1  12   2      122.30      101.24     16.08 o 
   0  12   2      295.59      267.62     12.81 o 
   1  12   2        5.77       -5.16      8.61 o 
   2  12   2        0.83        0.92     12.44 o 
   3  12   2        0.16       -1.85      8.85 o 
   4  12   2        7.09       15.21      9.98 o 
   5  12   2       11.21       18.17     11.22 o 
   6  12   2       17.02       40.79     12.55 o 
   7  12   2      173.78      198.27     18.47 o 
   8  12   2      287.94      327.07     20.36 o 
   9  12   2        8.36        9.66     15.41 o 
  10  12   2       22.66       12.53     16.60 o 
  11  12   2        1.71      -17.88     17.88 o 
  12  12   2        1.01      -22.29     22.29 o 
  13  12   2        3.40       -1.18     27.80 o 
 -13  13   2       64.74       95.61     32.22 o 
 -12  13   2        1.74       11.59     29.48 o 
 -11  13   2        6.93        0.12     21.38 o 
 -10  13   2        0.45       -0.49     16.70 o 
  -9  13   2       81.19       80.64     17.91 o 
  -8  13   2      103.08       82.61     17.44 o 
  -7  13   2        4.07       -2.02     11.40 o 
  -6  13   2      776.38      777.40     21.21 o 
  -5  13   2       18.51        6.23     11.99 o 
  -4  13   2      544.33      531.64     19.78 o 
  -3  13   2      575.21      562.21     19.63 o 
  -2  13   2        6.90       -3.78      8.73 o 
  -1  13   2       72.42       76.81     12.76 o 
   0  13   2      168.84      230.43     18.64 o 
   1  13   2       10.31        9.37     10.23 o 
   2  13   2     1259.11     1273.36     40.30 o 
   3  13   2     1143.06     1119.78     28.14 o 
   4  13   2     3219.28     3224.14     55.59 o 
   5  13   2     1664.50     1659.93     36.95 o 
   6  13   2      381.50      377.30     21.33 o 
   7  13   2      852.87      827.73     29.73 o 
   8  13   2      172.24      149.92     17.82 o 
   9  13   2        5.79       16.87     16.94 o 
  10  13   2        1.85        3.53     17.79 o 
  11  13   2        3.98       -9.05     28.16 o 
  12  13   2        2.16       17.63     26.43 o 
 -13  14   2        2.76      -27.91     27.91 o 
 -12  14   2       51.95       78.28     28.79 o 
 -11  14   2       37.50       22.89     24.80 o 
 -10  14   2        0.06      -11.50     16.56 o 
  -9  14   2       43.65       37.90     22.18 o 
  -8  14   2       80.50       55.73     16.04 o 
  -7  14   2       70.06       66.45     14.92 o 
  -6  14   2      113.85       80.12     17.67 o 
  -5  14   2      952.31      912.01     23.66 o 
  -4  14   2       31.43       18.43     17.38 o 
  -3  14   2      406.14      386.09     20.34 o 
  -2  14   2      139.08      116.88     15.15 o 
  -1  14   2       36.26       33.68     10.31 o 
   0  14   2      788.38      811.95     39.51 o 
   1  14   2       13.15       -3.06     18.30 o 
   2  14   2        2.25       -6.59     10.74 o 
   3  14   2      247.71      269.84     17.66 o 
   4  14   2       79.59       56.07     14.56 o 
   5  14   2       18.96       15.06     12.61 o 
   6  14   2       28.00       35.18     13.93 o 
   7  14   2      178.98      178.29     18.15 o 
   8  14   2       36.24       30.31     16.04 o 
   9  14   2        3.11      -12.55     23.06 o 
  10  14   2       26.44       45.09     20.33 o 
  11  14   2       94.85       84.91     22.78 o 
  12  14   2        1.89      -24.92     26.81 o 
 -12  15   2        8.18       44.31     28.43 o 
 -11  15   2        4.32       28.10     25.33 o 
 -10  15   2        7.87       33.16     21.86 o 
  -9  15   2       67.53       49.43     19.40 o 
  -8  15   2       11.06      -12.80     16.02 o 
  -7  15   2       23.53       28.92     14.33 o 
  -6  15   2        2.10       -3.48     12.37 o 
  -5  15   2       40.65        8.55     12.36 o 
  -4  15   2      650.91      672.15     29.65 o 
  -3  15   2     1114.64     1046.13     28.24 o 
  -2  15   2      446.06      459.28     19.15 o 
  -1  15   2      228.27      239.01     20.83 o 
   0  15   2      262.37      188.13     27.40 o 
   1  15   2      165.01      169.98     26.70 o 
   2  15   2      919.02      961.77     48.67 o 
   3  15   2      143.35      154.74     18.30 o 
   4  15   2      780.01      681.97     24.26 o 
   5  15   2      112.16      112.21     16.21 o 
   6  15   2      432.63      424.79     24.00 o 
   7  15   2      125.06      123.52     17.45 o 
   8  15   2      151.04      141.50     19.02 o 
   9  15   2        0.05       29.13     19.14 o 
  10  15   2        2.33        1.61     21.16 o 
  11  15   2        1.68      -26.16     26.16 o 
 -12  16   2       16.67       -3.85     27.02 o 
 -11  16   2        1.10       -2.59     24.80 o 
 -10  16   2        6.78      -19.24     19.24 o 
  -9  16   2        3.59        5.62     26.32 o 
  -8  16   2       39.38       15.72     17.46 o 
  -7  16   2       20.20       13.84     15.05 o 
  -6  16   2        3.07       -8.45     13.66 o 
  -5  16   2       27.22       14.74     13.35 o 
  -4  16   2        0.79       27.66     13.27 o 
  -3  16   2        9.45        0.93     14.93 o 
  -2  16   2      250.58      234.82     23.45 o 
  -1  16   2      120.62       85.60     24.69 o 
   0  16   2      313.01      287.97     31.65 o 
   1  16   2      483.27      482.09     44.76 o 
   2  16   2       37.88       87.94     24.21 o 
   3  16   2       78.93       31.40     24.22 o 
   4  16   2        1.46      -15.65     15.65 o 
   5  16   2       37.18       39.05     15.53 o 
   6  16   2      121.74      169.01     22.20 o 
   7  16   2        0.08       -5.74     15.68 o 
   8  16   2      151.33      191.01     21.10 o 
   9  16   2       77.07       83.34     20.87 o 
  10  16   2       78.08      104.13     24.52 o 
  11  16   2       24.19       20.22     39.55 o 
 -11  17   2       37.19       73.91     35.91 o 
 -10  17   2       24.35       47.41     22.56 o 
  -9  17   2        5.54       15.00     20.44 o 
  -8  17   2       25.05        1.46     19.22 o 
  -7  17   2        2.29       -9.39     15.58 o 
  -6  17   2       10.75       11.81     14.95 o 
  -5  17   2       17.15        7.40     13.80 o 
  -4  17   2        9.05        4.07     17.07 o 
  -3  17   2      322.39      306.85     31.00 o 
  -2  17   2      240.90      230.95     24.12 o 
  -1  17   2      441.46      413.94     37.62 o 
   0  17   2        4.96       37.08     23.21 o 
   1  17   2       24.38       31.56     23.39 o 
   2  17   2        0.49        8.31     23.03 o 
   3  17   2       60.75       35.80     36.38 o 
   4  17   2       11.77       -4.94     25.17 o 
   5  17   2        4.52      -12.57     13.87 o 
   6  17   2      417.61      441.93     38.42 o 
   7  17   2       13.82       37.63     18.07 o 
   8  17   2      322.06      394.89     29.56 o 
   9  17   2        0.43      -20.18     21.39 o 
  10  17   2        1.42       -3.45     24.64 o 
 -10  18   2       14.32      -10.34     28.53 o 
  -9  18   2       10.67        6.58     21.30 o 
  -8  18   2        0.17      -19.79     19.79 o 
  -7  18   2      106.38      137.82     36.35 o 
  -6  18   2       28.40       52.29     20.42 o 
  -5  18   2      158.89      198.71     24.41 o 
  -4  18   2       38.79       -8.05     17.09 o 
  -3  18   2       98.63      136.05     22.24 o 
  -2  18   2       28.43       43.50     26.18 o 
  -1  18   2        0.13      -20.87     22.88 o 
   0  18   2        0.01      -14.98     22.94 o 
   1  18   2       40.80       21.26     25.74 o 
   2  18   2       19.10        3.59     24.12 o 
   3  18   2        0.79       -3.28     24.43 o 
   4  18   2       64.53       51.25     29.64 o 
   5  18   2        8.37        7.34     37.76 o 
   6  18   2        8.47       -0.02     24.65 o 
   7  18   2        1.06        9.86     19.00 o 
   8  18   2        4.58       -0.94     29.67 o 
   9  18   2       10.04        5.58     23.89 o 
  -9  19   2       23.62       33.33     23.95 o 
  -8  19   2       28.49       -7.18     21.36 o 
  -7  19   2        1.49       14.71     26.63 o 
  -6  19   2       35.57       16.58     20.50 o 
  -5  19   2       50.11       43.22     28.35 o 
  -4  19   2       12.43      -10.88     19.62 o 
  -3  19   2        1.55       21.00     18.66 o 
  -2  19   2        5.03       -3.12     24.77 o 
  -1  19   2      168.66      159.60     32.77 o 
   0  19   2      159.31      190.08     33.93 o 
   1  19   2       13.08       45.42     27.49 o 
   2  19   2       53.20       77.60     28.41 o 
   3  19   2       12.77       18.02     30.28 o 
   4  19   2        2.81      -22.21     30.61 o 
   5  19   2        0.06      -14.77     29.82 o 
   6  19   2      123.98      104.07     37.87 o 
   7  19   2        0.01       13.83     25.43 o 
   8  19   2       31.50       20.22     31.15 o 
  -8  20   2        9.85       32.67     40.44 o 
  -7  20   2       16.11        1.41     29.54 o 
  -6  20   2        0.37      -15.67     22.71 o 
  -5  20   2       23.52       16.13     29.13 o 
  -4  20   2        1.62      -14.39     20.76 o 
  -3  20   2        0.15      -12.63     28.41 o 
  -2  20   2        2.66       -8.50     27.14 o 
  -1  20   2        0.11      -15.65     28.04 o 
   0  20   2       11.17       31.34     27.71 o 
   1  20   2       18.04        7.07     33.29 o 
   2  20   2       14.89       18.16     31.24 o 
   3  20   2       32.81       29.24     33.22 o 
   4  20   2        7.19        6.64     43.53 o 
   5  20   2       13.88      -33.00     33.00 o 
   6  20   2       32.50       10.61     34.63 o 
   7  20   2        0.48      -34.21     34.21 o 
  -7  21   2       10.46       13.01     35.13 o 
  -6  21   2       49.26       13.69     25.42 o 
  -5  21   2       12.53       20.89     30.05 o 
  -4  21   2        6.69        5.27     46.51 o 
  -3  21   2        2.51       42.50     44.40 o 
  -2  21   2        0.92       28.82     31.54 o 
  -1  21   2        4.10       23.28     30.48 o 
   0  21   2       13.24       -1.69     30.76 o 
   1  21   2       48.98       59.03     31.73 o 
   2  21   2        7.27       27.15     35.35 o 
   3  21   2       12.27        4.95     38.54 o 
   4  21   2       24.52       21.84     37.47 o 
   5  21   2       33.85       33.17     38.10 o 
   6  21   2       56.45       81.63     38.54 o 
  -6  22   2        0.77      -30.08     34.67 o 
  -5  22   2        0.85       22.35     49.49 o 
  -4  22   2        0.92      -34.12     34.12 o 
  -3  22   2        1.22       23.81     32.87 o 
  -2  22   2        8.34      -32.42     32.42 o 
  -1  22   2        0.94      -37.17     45.22 o 
   0  22   2        2.66      -32.57     32.65 o 
   1  22   2        3.29       33.23     32.85 o 
   2  22   2       10.90        5.19     42.77 o 
   3  22   2        1.22      -40.02     59.99 o 
   4  22   2       27.87       -7.65     42.30 o 
   5  22   2       15.36       32.93     63.08 o 
  -3  23   2        5.55      -10.90     36.92 o 
  -2  23   2        6.36      -41.39     47.03 o 
  -1  23   2        0.64      -24.22     36.16 o 
   0  23   2        4.11      -33.46     33.46 o 
   1  23   2       22.66       53.72     47.05 o 
   2  23   2       20.65       49.32     48.30 o 
 -15   0   3      237.71      220.62     29.35 o 
 -13   0   3      604.96      658.06     34.23 o 
 -11   0   3      397.35      374.11     25.78 o 
  -9   0   3      427.46      407.15     21.54 o 
  -7   0   3      739.71      698.03     17.36 o 
  -5   0   3       44.84       58.76     12.66 o 
  -3   0   3    23645.46    22896.94    560.19 o 
  -1   0   3    48499.10    42812.33   1031.16 o 
   1   0   3    17229.27    17584.56    430.53 o 
   3   0   3      548.94      486.75     13.67 o 
   5   0   3        7.03        0.91      5.77 o 
   7   0   3      184.67      214.08     13.19 o 
   9   0   3       29.43       26.35     11.99 o 
  11   0   3      408.92      483.94     45.89 o 
  13   0   3       66.90       57.21     35.19 o 
  15   0   3       17.12      -14.71     41.47 o 
 -16   1   3        3.52      -26.01     26.01 o 
 -15   1   3       24.73       34.72     24.95 o 
 -14   1   3       57.13       38.11     15.24 o 
 -13   1   3      264.44      245.45     18.76 o 
 -12   1   3      339.78      397.39     21.06 o 
 -11   1   3       62.52       65.42     13.47 o 
 -10   1   3      163.57      167.25     15.92 o 
  -9   1   3       16.95        4.40      8.51 o 
  -8   1   3        0.00       -4.75      4.75 o 
  -7   1   3     2654.19     2831.34     35.61 o 
  -6   1   3     1114.09     1094.52     25.68 o 
  -5   1   3     1155.08     1240.65     25.50 o 
  -4   1   3      292.80      278.50     16.16 o 
  -3   1   3     4578.51     4427.08     56.82 o 
  -2   1   3    26225.51    24550.51    289.55 o 
  -1   1   3     3464.39     3268.62     49.22 o 
   0   1   3    23241.57    21607.43    372.60 o 
   1   1   3     1584.69     1328.06     95.87 o 
   2   1   3     2930.15     3177.81     72.43 o 
   3   1   3     2943.39     2859.31     36.49 o 
   4   1   3     1677.03     1490.66     19.75 o 
   5   1   3     1139.09     1166.96     17.42 o 
   6   1   3      618.79      685.43     15.32 o 
   7   1   3      641.79      733.07     14.79 o 
   8   1   3        7.26       15.45     10.15 o 
   9   1   3      135.54      148.62     10.41 o 
  10   1   3      340.05      383.50     20.13 o 
  11   1   3        2.69        3.36     19.03 o 
  12   1   3      413.76      440.82     31.64 o 
  13   1   3        2.81      -21.85     23.17 o 
  14   1   3        8.56      -19.87     43.12 o 
  15   1   3        0.00       -0.56     33.13 o 
 -16   2   3       24.47      -19.19     26.82 o 
 -15   2   3       13.17      -16.32     19.78 o 
 -14   2   3       91.04      124.96     21.11 o 
 -13   2   3      547.11      473.05     21.61 o 
 -12   2   3       21.69       15.47     12.16 o 
 -11   2   3      214.29      176.36     20.27 o 
 -10   2   3        3.98       15.11      9.75 o 
  -9   2   3       43.00       28.08      8.77 o 
  -8   2   3      769.32      775.17     14.38 o 
  -7   2   3       13.65       24.64      5.62 o 
  -6   2   3     2590.77     2527.71     56.03 o 
  -5   2   3      265.11      355.05     11.70 o 
  -4   2   3       60.07       51.79      4.12 o 
  -3   2   3      562.49      535.37     13.20 o 
  -2   2   3      686.22      607.91     15.18 o 
  -1   2   3      167.96      158.59      8.18 o 
   0   2   3      258.10      307.70     11.91 o 
   1   2   3     7449.07     7074.25    102.88 o 
   2   2   3     1463.60     1373.98     22.11 o 
   3   2   3     3091.13     3186.62     39.48 o 
   4   2   3        0.81        0.22      4.19 o 
   5   2   3     2614.55     2754.97     32.96 o 
   6   2   3      588.96      639.38     12.89 o 
   7   2   3      214.20      188.40      9.82 o 
   8   2   3      105.35       91.13      8.48 o 
   9   2   3      172.72      160.10     16.32 o 
  10   2   3      306.68      357.65     16.70 o 
  11   2   3       25.79       19.10     16.24 o 
  12   2   3        8.95       -5.11     19.49 o 
  13   2   3        0.28       -8.71     25.36 o 
  14   2   3        3.55       14.82     29.17 o 
  15   2   3        0.75      -28.83     28.83 o 
 -16   3   3       84.67       20.32     28.70 o 
 -15   3   3       48.39       34.50     24.81 o 
 -14   3   3       31.37       28.41     27.94 o 
 -13   3   3       82.18       66.80     15.51 o 
 -12   3   3       19.85        9.86     11.80 o 
 -11   3   3      400.07      422.29     18.44 o 
 -10   3   3     1093.28      989.83     35.51 o 
  -9   3   3      328.00      329.68     12.57 o 
  -8   3   3     1715.28     1787.13     24.91 o 
  -7   3   3        0.97       -0.58      4.57 o 
  -6   3   3     1407.60     1346.13     23.17 o 
  -5   3   3     3477.33     3858.34     52.04 o 
  -4   3   3     1552.20     1455.07     23.07 o 
  -3   3   3     9780.21     9810.89    127.03 o 
  -2   3   3    10827.24    10605.01    128.83 o 
  -1   3   3       10.23       -1.03      3.47 o 
   0   3   3      851.36      801.35     23.79 o 
   1   3   3    17870.44    17258.87    241.13 o 
   2   3   3      121.41      135.40     12.51 o 
   3   3   3    11677.09    11416.27    140.61 o 
   4   3   3       10.43       29.55     10.66 o 
   5   3   3     1963.43     2044.38     28.72 o 
   6   3   3        6.79       -3.79      6.12 o 
   7   3   3     1048.23     1015.89     17.98 o 
   8   3   3       74.26       67.48      7.92 o 
   9   3   3       19.36       15.38      9.49 o 
  10   3   3        0.02       -2.86     10.02 o 
  11   3   3      155.07      208.76     19.77 o 
  12   3   3       79.27       88.15     18.71 o 
  13   3   3       81.51       60.50     27.58 o 
  14   3   3        8.55       12.64     27.42 o 
  15   3   3        0.00      -44.04     44.04 o 
 -16   4   3       78.91       66.29     43.89 o 
 -15   4   3       29.46       21.29     24.88 o 
 -14   4   3        5.08       18.82     21.40 o 
 -13   4   3       13.10       30.42     19.94 o 
 -12   4   3      918.67      954.17     29.60 o 
 -11   4   3      535.99      485.14     19.32 o 
 -10   4   3      230.56      276.09     16.23 o 
  -9   4   3       34.50       19.24      8.02 o 
  -8   4   3      906.04      931.43     16.80 o 
  -7   4   3       78.58      125.10     13.17 o 
  -6   4   3     2862.53     3007.38     38.61 o 
  -5   4   3       20.29       16.38      5.13 o 
  -4   4   3      909.03      985.10     18.27 o 
  -3   4   3        0.23        1.71      3.75 o 
  -2   4   3      993.99      958.00     19.89 o 
  -1   4   3      490.07      432.72     21.41 o 
   0   4   3     4880.51     5207.19    147.13 o 
   1   4   3     4648.58     4460.13     86.35 o 
   2   4   3      112.95      151.38      7.80 o 
   3   4   3      701.00      698.81     39.34 o 
   4   4   3      315.36      265.65      9.51 o 
   5   4   3     2724.66     2898.21     39.38 o 
   6   4   3       31.43       20.94      5.16 o 
   7   4   3      791.56      757.94     26.76 o 
   8   4   3       80.27       66.77      9.63 o 
   9   4   3      453.76      499.93     17.15 o 
  10   4   3        3.52        0.58     10.85 o 
  11   4   3      908.55      924.96     27.37 o 
  12   4   3        0.34       17.95     16.62 o 
  13   4   3      217.62      316.93     45.58 o 
  14   4   3        0.30      -30.15     37.25 o 
 -16   5   3        6.56        9.09     66.47 o 
 -15   5   3      153.47      153.22     30.41 o 
 -14   5   3        4.09      -12.47     22.36 o 
 -13   5   3        1.67       10.26     19.13 o 
 -12   5   3        0.92       -7.36     14.37 o 
 -11   5   3        3.06       -1.37     11.12 o 
 -10   5   3       31.78       24.75     10.29 o 
  -9   5   3        4.48        1.16      7.54 o 
  -8   5   3      691.95      702.09     14.71 o 
  -7   5   3      654.74      717.43     14.16 o 
  -6   5   3     1288.70     1262.94     22.29 o 
  -5   5   3     1915.45     2000.77     27.71 o 
  -4   5   3     3073.02     3207.63     45.76 o 
  -3   5   3     3227.07     3222.24     45.47 o 
  -2   5   3     1843.13     1781.26     32.55 o 
  -1   5   3     2327.90     2148.86     37.15 o 
   0   5   3      131.25      126.19      7.88 o 
   1   5   3     1846.29     1865.94     34.44 o 
   2   5   3     2552.86     2659.17     39.69 o 
   3   5   3     5526.75     5779.02     83.58 o 
   4   5   3     2855.16     2902.94     53.86 o 
   5   5   3     2142.35     2190.67     34.68 o 
   6   5   3      593.44      537.41     18.54 o 
   7   5   3      658.63      635.46     16.87 o 
   8   5   3        7.44       -1.66      8.26 o 
   9   5   3      192.35      204.18     14.26 o 
  10   5   3        1.12      -10.35     10.35 o 
  11   5   3      141.78      156.05     16.72 o 
  12   5   3       82.51       88.00     22.91 o 
  13   5   3        2.24       -1.28     22.16 o 
  14   5   3       83.92       67.50     42.70 o 
 -16   6   3        0.76      -31.71     42.86 o 
 -15   6   3        1.61       25.21     26.01 o 
 -14   6   3       82.28       87.40     38.02 o 
 -13   6   3        0.60       -0.47     32.26 o 
 -12   6   3      327.92      268.41     36.94 o 
 -11   6   3        0.24       -0.97     13.36 o 
 -10   6   3       13.12        5.41     12.06 o 
  -9   6   3        0.01        5.38      8.05 o 
  -8   6   3       37.29       28.17      7.90 o 
  -7   6   3      151.36      164.08     13.55 o 
  -6   6   3      320.91      334.84     10.25 o 
  -5   6   3      373.07      442.36     13.45 o 
  -4   6   3       44.63       17.84      5.66 o 
  -3   6   3     5965.26     6063.34     92.59 o 
  -2   6   3     1309.78     1260.68     26.32 o 
  -1   6   3      173.74      147.93     12.87 o 
   0   6   3        3.28        7.84      3.99 o 
   1   6   3     1563.33     1450.25     29.56 o 
   2   6   3      336.66      361.54     12.09 o 
   3   6   3     1557.83     1686.87     36.74 o 
   4   6   3     1856.70     1743.88     31.23 o 
   5   6   3     3420.77     3504.64     53.40 o 
   6   6   3      211.98      183.03     12.51 o 
   7   6   3       35.91       38.83      8.37 o 
   8   6   3        4.11       10.71      8.81 o 
   9   6   3      237.33      228.18     17.43 o 
  10   6   3       45.45       22.21     13.16 o 
  11   6   3      341.30      417.92     36.92 o 
  12   6   3       60.62      129.61     32.88 o 
  13   6   3       56.31       56.25     37.82 o 
  14   6   3        5.75      -33.44     38.18 o 
 -16   7   3        8.29        0.00     40.65 o 
 -15   7   3       63.64      124.13     36.79 o 
 -14   7   3       30.50       32.07     27.06 o 
 -13   7   3       39.17       30.70     22.15 o 
 -12   7   3        1.43        7.28     18.35 o 
 -11   7   3        9.63       12.15     21.61 o 
 -10   7   3       76.49       71.62     14.56 o 
  -9   7   3      381.02      371.69     16.45 o 
  -8   7   3       22.33        0.68      8.29 o 
  -7   7   3      108.58      105.55      7.72 o 
  -6   7   3        1.11       -3.29      4.91 o 
  -5   7   3      225.08      261.29     11.28 o 
  -4   7   3      883.07      853.47     19.13 o 
  -3   7   3      212.99      219.16     11.63 o 
  -2   7   3     1682.62     1775.75     42.57 o 
  -1   7   3       10.88        7.86      4.47 o 
   0   7   3     4600.50     4568.33     64.24 o 
   1   7   3     1226.40     1234.77     22.01 o 
   2   7   3      886.86      906.65     38.91 o 
   3   7   3     1397.97     1580.07     29.21 o 
   4   7   3       68.20       76.02      8.68 o 
   5   7   3     4371.65     4414.64     64.99 o 
   6   7   3      231.34      231.66     17.63 o 
   7   7   3      591.02      617.48     20.30 o 
   8   7   3       65.15       53.90     10.03 o 
   9   7   3       81.30       39.82     12.44 o 
  10   7   3       59.46       58.17     15.98 o 
  11   7   3       48.00       81.45     17.93 o 
  12   7   3       54.37       48.89     20.97 o 
  13   7   3       39.98       -2.79     24.64 o 
  14   7   3        0.14       -2.31     24.31 o 
 -15   8   3        2.37      -25.20     25.20 o 
 -14   8   3       87.73       75.14     26.46 o 
 -13   8   3        0.00      -14.13     20.37 o 
 -12   8   3      252.70      170.67     25.54 o 
 -11   8   3       32.36       26.17     18.05 o 
 -10   8   3       18.26       -0.58     11.09 o 
  -9   8   3        0.87       -9.47      9.47 o 
  -8   8   3       23.42       27.68      9.67 o 
  -7   8   3       21.82        7.91     10.11 o 
  -6   8   3       74.82       94.33      8.64 o 
  -5   8   3      821.86      812.39     19.70 o 
  -4   8   3     1594.18     1766.91     31.50 o 
  -3   8   3     1403.68     1486.72     32.32 o 
  -2   8   3     2563.00     3080.96    151.08 o 
  -1   8   3      180.20      163.73     14.82 o 
   0   8   3        9.94       -0.52      4.82 o 
   1   8   3      745.52      737.15     16.16 o 
   2   8   3        0.89       12.48      6.41 o 
   3   8   3      527.78      513.10     15.80 o 
   4   8   3     1105.19     1081.27     24.56 o 
   5   8   3       74.86       65.88     10.16 o 
   6   8   3      279.38      305.94     15.47 o 
   7   8   3      363.96      375.71     17.72 o 
   8   8   3      667.70      678.63     22.46 o 
   9   8   3      208.28      211.28     17.09 o 
  10   8   3      107.62      108.89     17.83 o 
  11   8   3      137.59      158.75     20.51 o 
  12   8   3        0.33       -6.34     20.02 o 
  13   8   3        5.37      -10.00     25.11 o 
  14   8   3        1.73      -18.16     27.17 o 
 -15   9   3       53.28       64.27     39.36 o 
 -14   9   3       61.25       25.25     49.60 o 
 -13   9   3       11.61        0.62     23.13 o 
 -12   9   3       47.40       41.29     28.14 o 
 -11   9   3        2.03      -10.69     17.42 o 
 -10   9   3       93.61      133.07     17.00 o 
  -9   9   3      408.53      387.34     18.26 o 
  -8   9   3        8.60       10.89      9.83 o 
  -7   9   3      185.26      195.42     11.92 o 
  -6   9   3      261.91      273.27     17.56 o 
  -5   9   3       11.86       12.01      7.36 o 
  -4   9   3      265.60      274.70     14.94 o 
  -3   9   3       24.09        2.81      7.35 o 
  -2   9   3     1150.05     1238.01     29.27 o 
  -1   9   3      818.17      902.55     27.78 o 
   0   9   3       69.82       49.49      9.86 o 
   1   9   3     2143.60     2331.47     36.87 o 
   2   9   3      486.20      546.82     19.41 o 
   3   9   3     6204.65     6165.88     85.81 o 
   4   9   3      215.58      249.00     13.56 o 
   5   9   3      266.55      248.53     15.68 o 
   6   9   3       18.37        6.84      8.95 o 
   7   9   3     2124.16     2043.03     40.51 o 
   8   9   3      355.41      353.00     19.31 o 
   9   9   3      207.06      232.54     24.82 o 
  10   9   3        0.07       16.65     15.67 o 
  11   9   3        7.14      -16.78     16.78 o 
  12   9   3       70.32       83.24     24.35 o 
  13   9   3       15.50       -4.72     26.65 o 
  14   9   3        0.07       18.01     38.69 o 
 -15  10   3        0.37      -20.25     31.13 o 
 -14  10   3       38.30       85.36     32.31 o 
 -13  10   3       20.48       -6.09     37.56 o 
 -12  10   3      294.98      304.00     31.09 o 
 -11  10   3       52.35       70.78     21.54 o 
 -10  10   3        5.69       18.07     14.68 o 
  -9  10   3        1.49      -10.61     10.61 o 
  -8  10   3       31.65       29.67     10.48 o 
  -7  10   3      137.74      130.75     11.27 o 
  -6  10   3      119.79      132.66     10.76 o 
  -5  10   3       49.32       66.06     10.00 o 
  -4  10   3       48.51       71.98     11.15 o 
  -3  10   3      282.37      363.61     17.25 o 
  -2  10   3     1635.38     1727.85     37.88 o 
  -1  10   3     1353.74     1521.57     27.26 o 
   0  10   3       73.83       78.41      7.85 o 
   1  10   3      485.53      434.60     13.66 o 
   2  10   3      246.85      251.16     20.64 o 
   3  10   3      651.70      611.16     18.70 o 
   4  10   3      198.25      170.71     12.93 o 
   5  10   3       39.26       33.88     10.17 o 
   6  10   3      281.06      287.40     16.68 o 
   7  10   3      385.92      392.95     20.34 o 
   8  10   3       59.61       71.21     13.91 o 
   9  10   3        7.27      -12.05     12.05 o 
  10  10   3       81.84      116.17     18.84 o 
  11  10   3        0.23        2.11     17.70 o 
  12  10   3       30.26       38.00     23.62 o 
  13  10   3        1.14      -18.93     24.53 o 
 -14  11   3        0.05       23.61     27.94 o 
 -13  11   3       34.14       74.18     27.22 o 
 -12  11   3      372.67      494.99     96.57 o 
 -11  11   3        5.76       16.14     19.06 o 
 -10  11   3       14.44       -9.07     14.93 o 
  -9  11   3        0.01       -3.55     13.02 o 
  -8  11   3      475.65      460.79     18.86 o 
  -7  11   3       18.67       38.82      9.47 o 
  -6  11   3      210.23      223.53     17.66 o 
  -5  11   3      252.09      268.71     16.62 o 
  -4  11   3      244.68      271.54     17.60 o 
  -3  11   3      153.44      144.60     13.81 o 
  -2  11   3      157.41      155.97     13.78 o 
  -1  11   3     1564.89     1663.79     29.63 o 
   0  11   3       15.10       -4.22      7.44 o 
   1  11   3      102.46      106.03     15.92 o 
   2  11   3      149.24      125.84     13.42 o 
   3  11   3      229.28      252.17     14.16 o 
   4  11   3       10.53       -7.57      8.87 o 
   5  11   3      408.65      385.17     21.12 o 
   6  11   3      198.86      242.73     17.00 o 
   7  11   3     1264.53     1225.21     31.57 o 
   8  11   3       23.32       20.88     13.06 o 
   9  11   3      209.00      192.80     19.04 o 
  10  11   3        0.02        1.55     16.36 o 
  11  11   3       35.71       46.44     18.96 o 
  12  11   3        0.59       -4.41     23.30 o 
  13  11   3        7.25      -19.70     26.83 o 
 -14  12   3       59.34       80.89     29.35 o 
 -13  12   3       39.88       25.79     28.30 o 
 -12  12   3       48.35       75.05     26.01 o 
 -11  12   3       38.31       16.36     31.85 o 
 -10  12   3      365.07      455.41     27.61 o 
  -9  12   3      127.78      105.16     18.25 o 
  -8  12   3      179.78      149.22     17.95 o 
  -7  12   3        7.52        7.65      9.55 o 
  -6  12   3       13.93       -0.45      9.12 o 
  -5  12   3      110.30       94.49     10.59 o 
  -4  12   3      232.24      258.87     18.61 o 
  -3  12   3       48.85       29.35     11.17 o 
  -2  12   3      124.61       92.06     13.19 o 
  -1  12   3       57.69       54.35     14.61 o 
   0  12   3      354.33      390.68     14.59 o 
   1  12   3      133.08      148.02     16.48 o 
   2  12   3       85.36       77.28     12.59 o 
   3  12   3      958.03      974.37     25.48 o 
   4  12   3      576.65      565.55     22.59 o 
   5  12   3      167.59      142.51     15.55 o 
   6  12   3     1179.69     1203.91     31.35 o 
   7  12   3       22.87       21.59     12.52 o 
   8  12   3        4.23       21.60     13.74 o 
   9  12   3       33.20       35.09     16.52 o 
  10  12   3       19.34        7.87     17.61 o 
  11  12   3        0.01       -2.41     18.92 o 
  12  12   3       15.09       53.13     26.13 o 
  13  12   3        0.00      -17.29     39.00 o 
 -14  13   3        9.36      -25.42     41.98 o 
 -13  13   3        3.11       -3.77     25.66 o 
 -12  13   3       18.22       27.38     25.18 o 
 -11  13   3        0.22      -18.90     21.13 o 
 -10  13   3      315.69      281.90     29.53 o 
  -9  13   3       20.78       10.63     14.90 o 
  -8  13   3       14.60       15.10     13.79 o 
  -7  13   3     1004.96      856.29     22.75 o 
  -6  13   3       67.32       44.80     10.39 o 
  -5  13   3      156.92      185.88     27.20 o 
  -4  13   3       10.24        7.49     10.31 o 
  -3  13   3       96.35       55.80     12.80 o 
  -2  13   3      346.76      357.88     19.91 o 
  -1  13   3        7.99       14.19     10.64 o 
   0  13   3       40.81       43.42     24.11 o 
   1  13   3      181.50      155.16     14.73 o 
   2  13   3      191.82      176.16     17.09 o 
   3  13   3      487.97      453.22     50.56 o 
   4  13   3      174.70      160.17     15.66 o 
   5  13   3        2.52      -11.55     11.55 o 
   6  13   3      729.05      681.26     24.53 o 
   7  13   3        2.56       -0.35     12.95 o 
   8  13   3       41.06       55.15     15.64 o 
   9  13   3       83.07       54.67     18.27 o 
  10  13   3       56.26       49.79     20.73 o 
  11  13   3       32.50       32.21     21.37 o 
  12  13   3       45.37       48.93     34.21 o 
 -13  14   3        7.99      -26.88     26.88 o 
 -12  14   3        1.64        6.90     50.32 o 
 -11  14   3        0.25      -14.23     31.33 o 
 -10  14   3       92.74       53.95     19.55 o 
  -9  14   3        4.74      -14.24     16.02 o 
  -8  14   3      215.36      179.58     20.67 o 
  -7  14   3       82.92       42.31     13.68 o 
  -6  14   3      172.97      138.24     13.25 o 
  -5  14   3      594.56      585.43     21.29 o 
  -4  14   3      819.19      794.40     24.52 o 
  -3  14   3      175.10      142.64     14.08 o 
  -2  14   3      273.93      258.70     20.21 o 
  -1  14   3      422.62      473.17     23.91 o 
   0  14   3        8.65        5.55     11.47 o 
   1  14   3       36.77       28.74     17.93 o 
   2  14   3      392.40      330.60     24.39 o 
   3  14   3       10.98        1.67     12.94 o 
   4  14   3      696.59      674.98     24.10 o 
   5  14   3      149.54      173.67     24.98 o 
   6  14   3      171.30      147.87     16.76 o 
   7  14   3        7.03       30.95     14.93 o 
   8  14   3       27.50       15.98     18.25 o 
   9  14   3        2.48       -7.20     30.95 o 
  10  14   3       49.68       78.36     21.72 o 
  11  14   3        7.03       -7.52     20.47 o 
  12  14   3        1.63       18.73     36.84 o 
 -13  15   3        1.12      -39.82     39.82 o 
 -12  15   3        9.40       -3.11     26.33 o 
 -11  15   3        8.77      -16.33     26.24 o 
 -10  15   3        0.12       -4.08     24.63 o 
  -9  15   3       40.85       54.37     25.50 o 
  -8  15   3      188.92      162.95     28.24 o 
  -7  15   3       22.44       39.34     14.87 o 
  -6  15   3      198.71      206.92     17.71 o 
  -5  15   3      306.08      284.37     18.88 o 
  -4  15   3      194.54      223.80     18.36 o 
  -3  15   3      337.75      312.14     18.55 o 
  -2  15   3     1089.94     1147.37     29.16 o 
  -1  15   3        2.50       -1.91     13.29 o 
   0  15   3       48.20       38.98     21.59 o 
   1  15   3      335.15      366.17     55.67 o 
   2  15   3      797.49      833.39     43.14 o 
   3  15   3      144.88      182.25     19.13 o 
   4  15   3        8.09       26.35     15.49 o 
   5  15   3       50.89       53.34     14.38 o 
   6  15   3       28.63       47.62     14.89 o 
   7  15   3      114.06      124.57     17.50 o 
   8  15   3       67.08       57.69     17.19 o 
   9  15   3        1.32      -17.95     17.95 o 
  10  15   3        0.02       18.85     22.21 o 
  11  15   3        3.52      -12.03     22.89 o 
 -12  16   3       14.81      -10.89     28.74 o 
 -11  16   3        7.25       17.33     35.65 o 
 -10  16   3        6.78       -2.23     21.11 o 
  -9  16   3        0.14        5.58     18.83 o 
  -8  16   3       24.23       52.24     23.18 o 
  -7  16   3        4.41        1.27     15.49 o 
  -6  16   3       14.80        6.50     14.45 o 
  -5  16   3        0.56      -12.50     12.50 o 
  -4  16   3       35.30       30.51     15.71 o 
  -3  16   3     2393.73     2468.75    102.88 o 
  -2  16   3      509.98      516.23     30.48 o 
  -1  16   3      111.47      146.81     20.27 o 
   0  16   3       52.30       14.35     33.80 o 
   1  16   3       86.60      116.40     26.24 o 
   2  16   3      246.66      249.28     37.76 o 
   3  16   3       31.88       23.43     23.28 o 
   4  16   3        6.39       22.68     16.71 o 
   5  16   3        8.68       -5.75     17.47 o 
   6  16   3       96.29       62.23     16.33 o 
   7  16   3       11.13       10.87     16.12 o 
   8  16   3       36.64       50.12     18.54 o 
   9  16   3       62.30      128.88     22.92 o 
  10  16   3        0.00      -21.39     21.39 o 
 -11  17   3        0.34       -3.66     26.96 o 
 -10  17   3       33.93        6.93     31.03 o 
  -9  17   3        1.02      -20.00     20.00 o 
  -8  17   3       27.15       36.39     20.28 o 
  -7  17   3        3.97       16.73     24.58 o 
  -6  17   3       63.82       65.21     16.93 o 
  -5  17   3      103.16       98.12     16.36 o 
  -4  17   3       21.20       11.56     17.76 o 
  -3  17   3      805.94      792.21     32.89 o 
  -2  17   3       88.66      104.72     18.24 o 
  -1  17   3      722.56      625.17     39.46 o 
   0  17   3      339.72      357.48     36.02 o 
   1  17   3        5.12        0.18     29.43 o 
   2  17   3      308.38      293.98     65.65 o 
   3  17   3       95.01      112.14     29.68 o 
   4  17   3       16.84        7.34     23.42 o 
   5  17   3        3.90      -26.22     26.22 o 
   6  17   3        0.51       -9.78     19.59 o 
   7  17   3       11.09       17.00     17.49 o 
   8  17   3        8.70       11.30     20.03 o 
   9  17   3        6.32       -4.95     22.37 o 
  10  17   3       14.50       22.62     30.51 o 
 -10  18   3        0.13       -8.56     22.59 o 
  -9  18   3        1.57      -23.45     23.45 o 
  -8  18   3        0.20      -19.67     19.67 o 
  -7  18   3        8.84      -12.27     17.66 o 
  -6  18   3      153.29      151.92     28.01 o 
  -5  18   3      120.21      143.05     35.08 o 
  -4  18   3       91.33       85.94     21.13 o 
  -3  18   3      187.68      173.91     22.18 o 
  -2  18   3        9.82       -3.59     17.78 o 
  -1  18   3      624.20      622.29     43.15 o 
   0  18   3       97.65       69.89     26.62 o 
   1  18   3      142.43      188.41     46.41 o 
   2  18   3       17.30        0.78     25.39 o 
   3  18   3        2.28      -15.38     27.31 o 
   4  18   3        2.75       -4.61     24.81 o 
   5  18   3        1.00       19.52     29.05 o 
   6  18   3      103.10       69.29     32.07 o 
   7  18   3       12.01      -10.97     22.52 o 
   8  18   3       37.63        2.85     20.98 o 
   9  18   3       13.16       -2.95     23.54 o 
 -10  19   3       71.13       40.16     33.02 o 
  -9  19   3        2.53      -23.11     23.71 o 
  -8  19   3        3.15       21.66     21.33 o 
  -7  19   3        0.91        0.16     26.33 o 
  -6  19   3       49.14        7.27     21.57 o 
  -5  19   3        3.91      -22.53     22.53 o 
  -4  19   3        0.94       -9.20     20.10 o 
  -3  19   3      150.64      141.34     28.42 o 
  -2  19   3        0.73      -24.54     24.54 o 
  -1  19   3      284.82      260.74     43.58 o 
   0  19   3        6.86      -10.89     37.40 o 
   1  19   3      587.09      679.99     70.69 o 
   2  19   3       28.03       23.84     30.40 o 
   3  19   3        0.42      -21.16     27.70 o 
   4  19   3       11.26       48.10     35.45 o 
   5  19   3        1.02        4.79     30.06 o 
   6  19   3       16.75       16.88     32.54 o 
   7  19   3        0.21      -17.62     31.24 o 
   8  19   3       47.90       21.40     50.63 o 
  -9  20   3        5.74      -28.61     37.76 o 
  -8  20   3       47.26       32.65     33.08 o 
  -7  20   3        5.65      -21.42     26.75 o 
  -6  20   3        0.08        2.78     23.17 o 
  -5  20   3        0.35      -13.79     21.68 o 
  -4  20   3        1.45       26.42     21.71 o 
  -3  20   3        3.76       13.96     22.01 o 
  -2  20   3        0.22       14.51     28.29 o 
  -1  20   3      219.27      182.51     35.35 o 
   0  20   3        8.18       -0.84     27.54 o 
   1  20   3      150.57      214.02     40.40 o 
   2  20   3       13.20       35.11     33.48 o 
   3  20   3        0.02      -19.32     31.60 o 
   4  20   3        2.56       24.41     44.04 o 
   5  20   3        0.89      -33.77     33.77 o 
   6  20   3       48.73       50.71     57.01 o 
   7  20   3        7.33      -36.10     36.10 o 
  -7  21   3        3.00      -26.03     40.95 o 
  -6  21   3        6.22       19.57     49.44 o 
  -5  21   3        0.06       -6.48     23.87 o 
  -4  21   3        2.72        3.92     24.52 o 
  -3  21   3       80.34       73.05     33.96 o 
  -2  21   3        0.08       19.86     30.55 o 
  -1  21   3       54.38       53.98     32.77 o 
   0  21   3        0.15      -10.52     34.73 o 
   1  21   3      230.32      293.24     83.14 o 
   2  21   3        0.04       10.38     35.73 o 
   3  21   3       45.13       18.58     36.50 o 
   4  21   3       15.55        4.51     36.78 o 
   5  21   3        1.39       20.68     36.43 o 
   6  21   3       14.26       -6.31     37.67 o 
  -6  22   3       74.93       38.18     46.10 o 
  -5  22   3        1.79        9.50     26.84 o 
  -4  22   3        0.75       47.15     34.10 o 
  -3  22   3       26.50      -15.84     34.23 o 
  -2  22   3        0.62       14.70     32.66 o 
  -1  22   3        4.87      -27.01     44.30 o 
   0  22   3       42.52       56.74     40.94 o 
   1  22   3       11.91       33.63     40.95 o 
   2  22   3        9.05      -13.19     39.58 o 
   3  22   3      166.06      122.91     57.93 o 
   4  22   3       44.82       42.47     41.48 o 
  -2  23   3        0.39      -13.04     33.45 o 
  -1  23   3        3.44       13.72     39.82 o 
   0  23   3        0.61        4.86     42.38 o 
   1  23   3        0.50      -20.66     41.79 o 
 -16   0   4       37.52       37.15     34.78 o 
 -14   0   4       77.62       72.30     29.84 o 
 -12   0   4       71.28       38.15     17.33 o 
 -10   0   4     1514.71     1447.35     43.98 o 
  -8   0   4       10.80       13.11      5.56 o 
  -6   0   4      125.76      108.56     17.49 o 
  -4   0   4     4159.00     4417.62    137.27 o 
  -2   0   4      438.20      430.30     13.87 o 
   0   0   4     3701.94     3512.86     65.30 o 
   2   0   4        0.77        8.27      5.68 o 
   4   0   4      883.45      941.41     23.06 o 
   6   0   4      902.23      880.63     22.42 o 
   8   0   4     2403.08     2491.91     48.39 o 
  10   0   4      266.21      243.62     26.35 o 
  12   0   4        0.50      -19.24     30.25 o 
  14   0   4       74.14       57.93     40.95 o 
 -16   1   4       16.00       22.45     22.35 o 
 -15   1   4       25.09       50.94     16.41 o 
 -14   1   4        0.30       -7.81     18.21 o 
 -13   1   4        3.17      -14.44     14.44 o 
 -12   1   4      115.61       97.48     14.45 o 
 -11   1   4      291.87      302.63     17.62 o 
 -10   1   4        1.11       -0.83     10.28 o 
  -9   1   4      482.37      513.08     17.34 o 
  -8   1   4      740.74      728.10     15.60 o 
  -7   1   4       11.88       13.38      5.62 o 
  -6   1   4     2829.72     3162.38     53.45 o 
  -5   1   4       25.19       40.25      5.36 o 
  -4   1   4     4411.24     4249.78     55.78 o 
  -3   1   4     3117.76     3100.69     41.71 o 
  -2   1   4     2490.23     2460.21     34.16 o 
  -1   1   4        0.01        2.39      2.95 o 
   0   1   4    18831.43    18016.39    312.56 o 
   1   1   4      167.28      160.09     16.72 o 
   2   1   4      816.94      795.79     59.94 o 
   3   1   4      117.88      128.35     14.06 o 
   4   1   4      481.07      519.88     11.30 o 
   5   1   4      812.74      930.45     26.92 o 
   6   1   4       24.57        9.77      5.10 o 
   7   1   4        5.77       -4.14      5.86 o 
   8   1   4        0.13       -4.24      6.80 o 
   9   1   4      311.50      298.99     15.16 o 
  10   1   4      108.94      143.80     13.18 o 
  11   1   4       90.03      100.76     22.55 o 
  12   1   4        4.90       -6.79     21.70 o 
  13   1   4       69.17       26.33     24.98 o 
  14   1   4        0.02       33.92     28.37 o 
 -16   2   4        0.42        9.46     24.59 o 
 -15   2   4       10.28       30.57     19.93 o 
 -14   2   4        7.42        4.07     15.34 o 
 -13   2   4      182.98      164.96     17.24 o 
 -12   2   4      406.01      393.47     20.13 o 
 -11   2   4        5.66      -10.48     11.04 o 
 -10   2   4       13.86       11.26      9.96 o 
  -9   2   4       39.06       28.79      8.84 o 
  -8   2   4      891.58      825.35     17.18 o 
  -7   2   4     2270.59     2271.88     73.86 o 
  -6   2   4     1467.19     1560.64     30.35 o 
  -5   2   4       75.86       47.72      7.93 o 
  -4   2   4      446.75      391.06      9.12 o 
  -3   2   4      160.54      151.29      6.23 o 
  -2   2   4      506.69      505.84     11.03 o 
  -1   2   4      226.46      245.66      8.78 o 
   0   2   4        9.40       -2.64      7.72 o 
   1   2   4     1484.18     1648.27     95.49 o 
   2   2   4       56.39       82.71      7.71 o 
   3   2   4      653.82      628.33     14.70 o 
   4   2   4     1773.28     1793.76     26.81 o 
   5   2   4      109.92       83.32      6.08 o 
   6   2   4        5.01        4.26      5.02 o 
   7   2   4      551.27      598.51     13.99 o 
   8   2   4        2.15       -1.89      7.76 o 
   9   2   4     1103.36     1024.79     31.64 o 
  10   2   4      318.93      320.10     17.27 o 
  11   2   4       17.82        1.24     15.85 o 
  12   2   4       53.81       65.05     23.94 o 
  13   2   4        0.01       -6.87     24.41 o 
  14   2   4       72.64       77.82     28.91 o 
 -16   3   4        0.10      -19.33     24.95 o 
 -15   3   4      349.32      373.00     35.50 o 
 -14   3   4       41.90       35.50     21.71 o 
 -13   3   4      107.66      103.92     23.38 o 
 -12   3   4      137.64      131.67     15.54 o 
 -11   3   4      198.44      208.79     15.96 o 
 -10   3   4      228.96      221.04     14.87 o 
  -9   3   4        5.52       -8.25      8.51 o 
  -8   3   4      292.94      290.59     11.53 o 
  -7   3   4      583.89      560.13     31.83 o 
  -6   3   4       48.92       76.81     10.20 o 
  -5   3   4     2134.97     2189.28     37.48 o 
  -4   3   4      154.33      158.85      6.91 o 
  -3   3   4     4023.34     3988.60     53.28 o 
  -2   3   4      652.27      555.31     12.14 o 
  -1   3   4     1748.94     1728.50     39.05 o 
   0   3   4     1301.93     1198.68     60.15 o 
   1   3   4     3730.48     3558.27     60.15 o 
   2   3   4      571.91      540.66     27.04 o 
   3   3   4      374.70      391.72     12.01 o 
   4   3   4     3550.16     3700.49     47.27 o 
   5   3   4      199.71      206.71      8.17 o 
   6   3   4     1130.43     1039.48     17.56 o 
   7   3   4        9.87       -1.19      5.72 o 
   8   3   4       66.41       62.36      9.74 o 
   9   3   4        4.31       -3.53      9.09 o 
  10   3   4      116.01       91.22     12.34 o 
  11   3   4       30.45       42.40     14.37 o 
  12   3   4        1.48       -2.08     22.70 o 
  13   3   4       20.95       -7.95     25.83 o 
  14   3   4        2.06      -26.55     28.20 o 
 -16   4   4       28.02       36.58     28.84 o 
 -15   4   4        6.22      -23.67     23.67 o 
 -14   4   4       21.76       35.61     22.08 o 
 -13   4   4        0.01      -14.08     15.92 o 
 -12   4   4       76.89       70.05     14.16 o 
 -11   4   4      385.81      408.06     22.77 o 
 -10   4   4      571.56      570.90     19.15 o 
  -9   4   4     2192.39     2260.87     60.44 o 
  -8   4   4       83.44       95.70      8.60 o 
  -7   4   4      774.99      794.16     15.30 o 
  -6   4   4        2.70        5.65      5.13 o 
  -5   4   4      485.73      574.04     13.52 o 
  -4   4   4     1076.27      953.43     18.08 o 
  -3   4   4      496.47      451.16     11.87 o 
  -2   4   4     3490.89     3276.65     52.64 o 
  -1   4   4     3608.86     3531.30     61.16 o 
   0   4   4      349.18      447.67     17.34 o 
   1   4   4     1088.99     1041.96     33.54 o 
   2   4   4     1603.18     1820.82    166.92 o 
   3   4   4       61.10       97.21      8.75 o 
   4   4   4       53.43       41.83      6.93 o 
   5   4   4       82.61       99.32      8.36 o 
   6   4   4     2149.53     2116.92     39.65 o 
   7   4   4      173.92      168.39     11.59 o 
   8   4   4        1.75       -0.81      8.44 o 
   9   4   4      430.36      402.48     16.36 o 
  10   4   4        2.40        0.07     10.26 o 
  11   4   4       32.11        5.90     20.41 o 
  12   4   4      246.78      256.70     31.54 o 
  13   4   4       12.61       27.76     26.12 o 
  14   4   4        3.05      -12.25     37.15 o 
 -16   5   4       12.77      -12.50     27.67 o 
 -15   5   4       77.05       88.24     27.57 o 
 -14   5   4        8.34      -19.84     19.84 o 
 -13   5   4      296.16      364.03     32.23 o 
 -12   5   4      237.29      300.39     22.60 o 
 -11   5   4      454.96      454.56     30.14 o 
 -10   5   4      103.80      106.42     12.05 o 
  -9   5   4      153.84      168.13     11.16 o 
  -8   5   4       79.78       62.80      8.22 o 
  -7   5   4       45.83       26.87      6.87 o 
  -6   5   4     1054.18     1179.12     24.77 o 
  -5   5   4       74.75       73.07      7.02 o 
  -4   5   4     1312.26     1381.64     24.52 o 
  -3   5   4      857.52      890.93     18.62 o 
  -2   5   4     1739.99     1774.70     33.05 o 
  -1   5   4     3587.74     3650.46    135.70 o 
   0   5   4      371.35      403.51     20.05 o 
   1   5   4     2027.12     2198.39     40.23 o 
   2   5   4    11274.32    11876.80    172.61 o 
   3   5   4     5207.11     5280.79     84.48 o 
   4   5   4     2641.59     2601.79     56.31 o 
   5   5   4     2694.69     2770.81     66.49 o 
   6   5   4       13.64       22.99      9.30 o 
   7   5   4       58.42       41.11      8.77 o 
   8   5   4      343.38      373.11     15.54 o 
   9   5   4       50.35       38.55     11.35 o 
  10   5   4       56.72       47.35     12.27 o 
  11   5   4      113.28      117.48     16.75 o 
  12   5   4        0.70       -9.66     19.26 o 
  13   5   4       28.19      -13.89     33.55 o 
  14   5   4      122.93      189.44     47.33 o 
 -16   6   4        0.15       13.13     56.59 o 
 -15   6   4        2.39      -24.32     26.18 o 
 -14   6   4       22.91       -9.26     57.06 o 
 -13   6   4        0.01      -18.84     18.84 o 
 -12   6   4        0.40      -12.96     14.95 o 
 -11   6   4       35.89       37.13     13.56 o 
 -10   6   4        0.39        0.84     11.01 o 
  -9   6   4       83.05       52.52      8.76 o 
  -8   6   4      418.74      428.41     13.44 o 
  -7   6   4      484.88      481.98     12.72 o 
  -6   6   4       51.87       24.53      7.02 o 
  -5   6   4     2699.06     2634.82     40.91 o 
  -4   6   4     4041.59     4259.78     59.57 o 
  -3   6   4       21.62       27.51      7.48 o 
  -2   6   4     1025.81     1005.29     22.85 o 
  -1   6   4      187.86      178.27      9.62 o 
   0   6   4        5.39       10.56      4.38 o 
   1   6   4      114.25      184.70     12.64 o 
   2   6   4     3218.14     3388.29     58.78 o 
   3   6   4       41.80       60.46      9.33 o 
   4   6   4       47.49       59.51      8.21 o 
   5   6   4      280.47      277.31     14.09 o 
   6   6   4       12.30       25.83      8.81 o 
   7   6   4      316.52      342.15     16.28 o 
   8   6   4        6.19       -8.54      8.54 o 
   9   6   4        4.42       -8.01     10.14 o 
  10   6   4       69.78       66.84     12.73 o 
  11   6   4        9.48        5.82     18.25 o 
  12   6   4        0.51      -11.34     20.67 o 
  13   6   4      115.88      157.49     28.55 o 
  14   6   4        1.38       -3.70     39.31 o 
 -16   7   4       13.15      -20.03     63.95 o 
 -15   7   4      118.51      150.06     39.05 o 
 -14   7   4        0.12       36.05     24.54 o 
 -13   7   4      203.36      216.45     28.56 o 
 -12   7   4       55.62       54.65     20.93 o 
 -11   7   4       36.36       18.45     14.19 o 
 -10   7   4       28.18       14.43     16.90 o 
  -9   7   4      161.51      170.75     13.46 o 
  -8   7   4       64.57       69.64     10.44 o 
  -7   7   4      838.68      756.88     16.28 o 
  -6   7   4      572.42      604.03     14.00 o 
  -5   7   4        0.79       -2.83      6.19 o 
  -4   7   4      752.31      732.23     18.09 o 
  -3   7   4      205.45      190.99     12.09 o 
  -2   7   4      384.57      450.60     15.02 o 
  -1   7   4      265.08      313.41     17.48 o 
   0   7   4     7872.51     8526.59    108.00 o 
   1   7   4       60.83       48.13      8.34 o 
   2   7   4      377.93      434.58     16.45 o 
   3   7   4      692.71      626.07     17.35 o 
   4   7   4      387.04      398.85     14.87 o 
   5   7   4     1191.01     1143.78     25.96 o 
   6   7   4       33.20       32.29      9.84 o 
   7   7   4       33.93       31.51     10.51 o 
   8   7   4       99.26       91.54     13.39 o 
   9   7   4       94.17       81.28     14.26 o 
  10   7   4     1101.37     1094.13     35.71 o 
  11   7   4      171.44      167.46     21.04 o 
  12   7   4        7.07       -6.77     21.15 o 
  13   7   4        6.98      -17.82     24.36 o 
  14   7   4       28.21        3.70     42.91 o 
 -15   8   4        0.12        1.28     26.99 o 
 -14   8   4        0.77       -1.27     23.90 o 
 -13   8   4       31.08       39.63     23.42 o 
 -12   8   4      103.30       94.07     24.44 o 
 -11   8   4        2.84       -7.39     13.59 o 
 -10   8   4        0.47      -11.81     11.81 o 
  -9   8   4     1047.56     1123.86     27.55 o 
  -8   8   4       99.23       76.34     10.77 o 
  -7   8   4      285.68      286.80     13.61 o 
  -6   8   4       24.24       12.80      7.45 o 
  -5   8   4       83.20       87.78      9.25 o 
  -4   8   4     2848.86     3321.48    132.27 o 
  -3   8   4        3.18        6.30      7.15 o 
  -2   8   4     1035.17     1030.89     28.22 o 
  -1   8   4      101.77      105.50      9.57 o 
   0   8   4     5332.87     5427.03     76.43 o 
   1   8   4        8.26        0.26      7.23 o 
   2   8   4      565.44      629.09     20.95 o 
   3   8   4      214.25      189.49     13.16 o 
   4   8   4     1648.77     1680.01     32.79 o 
   5   8   4      625.69      579.00     19.03 o 
   6   8   4      315.47      289.88     30.91 o 
   7   8   4      868.19      858.04     25.28 o 
   8   8   4       89.10      107.53     15.83 o 
   9   8   4       56.10       41.03     13.57 o 
  10   8   4       84.95       67.29     17.20 o 
  11   8   4       25.13        9.35     16.62 o 
  12   8   4        6.67      -21.28     21.28 o 
  13   8   4        1.10      -21.80     25.20 o 
 -15   9   4       74.30       83.64     32.25 o 
 -14   9   4        8.66       28.76     26.37 o 
 -13   9   4       22.61       26.43     22.50 o 
 -12   9   4       16.72       33.41     22.07 o 
 -11   9   4      132.87      114.73     25.36 o 
 -10   9   4      131.78      130.61     26.23 o 
  -9   9   4      112.12       96.85     12.35 o 
  -8   9   4      164.81      206.65     36.34 o 
  -7   9   4       22.23       28.67      8.54 o 
  -6   9   4      223.26      260.09     14.08 o 
  -5   9   4      181.44      214.55     17.41 o 
  -4   9   4        6.14       10.78      8.63 o 
  -3   9   4     1810.95     1789.38     37.93 o 
  -2   9   4      187.42      181.77     17.69 o 
  -1   9   4       28.28       29.19      7.91 o 
   0   9   4     1555.63     1707.72     29.43 o 
   1   9   4       89.19      110.36     13.04 o 
   2   9   4       47.26       72.87     10.64 o 
   3   9   4      452.71      441.59     22.62 o 
   4   9   4      219.05      218.67     13.95 o 
   5   9   4       91.94      106.16     15.19 o 
   6   9   4      571.36      610.24     21.04 o 
   7   9   4      123.60      107.55     14.15 o 
   8   9   4      637.95      588.68     23.37 o 
   9   9   4      495.42      564.82     24.25 o 
  10   9   4       50.32       68.30     17.44 o 
  11   9   4       17.97        3.13     17.88 o 
  12   9   4        6.38       15.45     32.93 o 
  13   9   4        0.01      -18.15     29.94 o 
 -15  10   4        1.00       -0.08     28.39 o 
 -14  10   4        1.77      -23.31     23.31 o 
 -13  10   4        1.13       40.10     24.88 o 
 -12  10   4      102.80       96.15     41.57 o 
 -11  10   4       45.70       53.97     21.38 o 
 -10  10   4       62.31      102.50     16.86 o 
  -9  10   4      383.14      398.51     18.95 o 
  -8  10   4       57.49       59.78     11.53 o 
  -7  10   4        2.02       -7.55      7.93 o 
  -6  10   4       68.46       72.22     15.08 o 
  -5  10   4      429.27      430.41     18.54 o 
  -4  10   4        7.89       -1.46      8.58 o 
  -3  10   4      556.71      516.85     19.80 o 
  -2  10   4     1272.32     1246.63     50.67 o 
  -1  10   4      160.17      167.58     14.04 o 
   0  10   4      708.36      801.71     28.92 o 
   1  10   4      264.64      250.05     11.26 o 
   2  10   4     1123.39     1038.07     28.62 o 
   3  10   4        9.92        4.95      9.77 o 
   4  10   4      548.08      507.54     18.68 o 
   5  10   4      714.43      626.68     21.40 o 
   6  10   4      131.52      105.64     13.58 o 
   7  10   4      691.00      688.76     23.97 o 
   8  10   4       34.11       44.36     13.51 o 
   9  10   4      158.95      145.38     18.20 o 
  10  10   4        0.62      -16.11     16.11 o 
  11  10   4        0.86       -2.58     18.14 o 
  12  10   4        0.18      -17.33     23.30 o 
  13  10   4        0.02       -4.25     27.78 o 
 -15  11   4       20.89       43.22     43.22 o 
 -14  11   4        0.16      -11.66     25.92 o 
 -13  11   4       31.92        8.59     30.30 o 
 -12  11   4        0.20       -0.05     20.60 o 
 -11  11   4       18.85       12.08     20.57 o 
 -10  11   4        1.30       -2.51     19.63 o 
  -9  11   4        1.38       -6.46     11.20 o 
  -8  11   4      409.75      421.33     18.72 o 
  -7  11   4      251.98      275.54     25.10 o 
  -6  11   4       27.57        2.46     17.38 o 
  -5  11   4      219.50      224.54     14.80 o 
  -4  11   4      117.55       78.96     16.43 o 
  -3  11   4     1673.03     1658.60     38.49 o 
  -2  11   4      497.78      524.53     37.99 o 
  -1  11   4        2.76        5.20      6.61 o 
   0  11   4       85.54      100.73      9.43 o 
   1  11   4      270.25      276.64     12.40 o 
   2  11   4        6.39       -5.48      9.60 o 
   3  11   4      129.45      110.92     14.14 o 
   4  11   4      512.43      501.55     19.59 o 
   5  11   4       97.40       82.33     13.29 o 
   6  11   4      315.30      333.69     19.45 o 
   7  11   4      117.88      149.08     15.84 o 
   8  11   4       61.16       73.53     15.14 o 
   9  11   4       52.46       41.09     15.94 o 
  10  11   4        0.56        5.92     16.82 o 
  11  11   4       30.89       19.84     19.44 o 
  12  11   4       10.06       -8.89     34.63 o 
  13  11   4        4.96       22.33     37.25 o 
 -14  12   4        1.73       -0.52     29.43 o 
 -13  12   4        0.41      -26.59     43.01 o 
 -12  12   4       21.79       19.92     23.53 o 
 -11  12   4       36.16       27.02     37.97 o 
 -10  12   4       18.08       32.35     16.10 o 
  -9  12   4      296.47      300.86     23.11 o 
  -8  12   4      302.42      331.88     18.80 o 
  -7  12   4       30.92        9.63      9.74 o 
  -6  12   4      287.35      302.79     15.45 o 
  -5  12   4       22.77       24.86     10.24 o 
  -4  12   4       73.32       66.29     12.95 o 
  -3  12   4      368.75      364.42     36.10 o 
  -2  12   4       77.88       56.44     12.04 o 
  -1  12   4       11.29       11.18     11.30 o 
   0  12   4       42.52       50.76      8.62 o 
   1  12   4      446.55      477.58     19.89 o 
   2  12   4       18.35        6.25     11.05 o 
   3  12   4     1016.93     1030.25     50.90 o 
   4  12   4      442.39      400.73     23.56 o 
   5  12   4      476.65      521.01     21.07 o 
   6  12   4       27.56       28.22     12.86 o 
   7  12   4       10.02       12.81     13.06 o 
   8  12   4       39.82       37.07     14.30 o 
   9  12   4        0.56        7.50     15.45 o 
  10  12   4        5.29       14.89     28.07 o 
  11  12   4       10.94       -9.62     20.39 o 
  12  12   4        1.47       -5.06     25.07 o 
 -14  13   4        8.70       34.60     30.77 o 
 -13  13   4       20.73       23.83     26.74 o 
 -12  13   4       62.31       73.89     25.61 o 
 -11  13   4       30.45       34.12     22.73 o 
 -10  13   4      139.10      145.08     21.35 o 
  -9  13   4        7.74       -4.60     15.04 o 
  -8  13   4       92.46       81.33     13.99 o 
  -7  13   4        1.18      -10.20     10.20 o 
  -6  13   4       62.31       53.77     10.81 o 
  -5  13   4       73.70       74.10     12.56 o 
  -4  13   4       66.83       57.75     14.57 o 
  -3  13   4      221.00      207.04     17.91 o 
  -2  13   4       67.38       71.05     13.44 o 
  -1  13   4       33.84       23.35     10.79 o 
   0  13   4     1023.53     1040.33     24.13 o 
   1  13   4       13.07        4.21     11.37 o 
   2  13   4      120.04       97.89     14.51 o 
   3  13   4       38.69       44.17     16.23 o 
   4  13   4      599.55      616.73     34.89 o 
   5  13   4      186.80      193.95     17.20 o 
   6  13   4        1.65       14.17     12.33 o 
   7  13   4       39.45       24.94     19.58 o 
   8  13   4       44.76       10.05     15.22 o 
   9  13   4       72.61       64.00     18.75 o 
  10  13   4        0.17      -10.39     21.05 o 
  11  13   4       12.70      -15.24     36.94 o 
  12  13   4       15.40      -26.49     31.33 o 
 -13  14   4        1.35      -10.74     27.90 o 
 -12  14   4        5.71       -8.78     25.39 o 
 -11  14   4       29.60      -12.69     22.32 o 
 -10  14   4      132.90      127.75     22.03 o 
  -9  14   4       12.29        7.42     16.28 o 
  -8  14   4       62.54       37.32     17.04 o 
  -7  14   4      113.29      114.53     13.54 o 
  -6  14   4       26.51       30.61     13.26 o 
  -5  14   4      192.28      185.85     14.10 o 
  -4  14   4       89.70      104.59     17.01 o 
  -3  14   4       84.94       55.72     13.90 o 
  -2  14   4       35.74       24.97     12.84 o 
  -1  14   4        6.09       14.71     12.25 o 
   0  14   4      142.42      116.40     17.29 o 
   1  14   4        2.59       18.84     18.46 o 
   2  14   4       71.55       82.36     14.99 o 
   3  14   4        0.31      -10.48     12.87 o 
   4  14   4      634.00      548.12     30.65 o 
   5  14   4       31.36       20.44     18.30 o 
   6  14   4       20.58       15.63     13.83 o 
   7  14   4       40.78       42.96     15.49 o 
   8  14   4        5.37       -2.67     17.23 o 
   9  14   4       47.17       58.02     19.86 o 
  10  14   4       21.92       15.09     20.08 o 
  11  14   4       12.52       12.15     23.48 o 
 -13  15   4        7.81       -8.03     28.30 o 
 -12  15   4        0.02      -24.04     24.80 o 
 -11  15   4        3.13        3.95     23.73 o 
 -10  15   4        2.31      -18.33     18.33 o 
  -9  15   4       17.39       -0.37     17.96 o 
  -8  15   4        0.19      -15.35     15.35 o 
  -7  15   4       53.76       33.53     16.31 o 
  -6  15   4      369.65      387.99     19.57 o 
  -5  15   4      482.94      448.64     30.68 o 
  -4  15   4      399.68      407.84     21.52 o 
  -3  15   4      194.40      238.16     20.58 o 
  -2  15   4      145.92      173.21     23.39 o 
  -1  15   4       49.72       40.27     14.84 o 
   0  15   4       13.37       41.50     24.03 o 
   1  15   4      299.70      257.19     30.51 o 
   2  15   4       50.75       51.85     23.33 o 
   3  15   4       46.54       22.98     14.89 o 
   4  15   4        0.73      -14.21     14.21 o 
   5  15   4        1.34      -11.62     16.52 o 
   6  15   4        0.00      -13.99     20.57 o 
   7  15   4        1.19       -7.50     15.25 o 
   8  15   4        0.65        2.12     16.28 o 
   9  15   4       10.58       21.21     19.82 o 
  10  15   4        4.41      -20.24     20.24 o 
  11  15   4        1.81      -24.59     37.87 o 
 -12  16   4        1.62       -3.08     40.90 o 
 -11  16   4        5.96        7.30     24.95 o 
 -10  16   4        1.47       -9.74     19.54 o 
  -9  16   4        8.07        8.16     18.74 o 
  -8  16   4      105.78      133.30     26.23 o 
  -7  16   4        1.05      -14.23     15.63 o 
  -6  16   4       18.49       59.05     15.51 o 
  -5  16   4      132.94      116.30     16.11 o 
  -4  16   4       52.63       51.14     14.09 o 
  -3  16   4       32.29       18.99     15.17 o 
  -2  16   4      274.42      264.96     22.62 o 
  -1  16   4      427.92      474.90     25.75 o 
   0  16   4        1.14       -1.04     22.71 o 
   1  16   4       76.18       85.38     25.94 o 
   2  16   4      447.48      499.90     56.29 o 
   3  16   4      434.02      447.85    109.54 o 
   4  16   4       17.65      -15.61     15.61 o 
   5  16   4        2.95       -8.53     17.19 o 
   6  16   4       43.63       65.56     20.12 o 
   7  16   4        2.01        8.33     19.57 o 
   8  16   4       46.97       39.20     18.54 o 
   9  16   4       12.03       18.75     22.22 o 
  10  16   4       94.33      127.19     26.59 o 
 -11  17   4       24.74       34.11     29.78 o 
 -10  17   4       17.18       40.03     23.32 o 
  -9  17   4        0.23      -19.54     19.54 o 
  -8  17   4        5.38       -4.21     18.41 o 
  -7  17   4        8.03       24.45     17.40 o 
  -6  17   4        0.05      -14.69     14.69 o 
  -5  17   4       15.07       28.20     15.11 o 
  -4  17   4      122.05      113.62     19.36 o 
  -3  17   4       15.81        2.66     15.84 o 
  -2  17   4      303.07      330.40     25.30 o 
  -1  17   4      376.43      355.17     35.77 o 
   0  17   4       98.10       52.15     25.68 o 
   1  17   4        7.63       21.10     25.45 o 
   2  17   4       18.23       -2.39     24.59 o 
   3  17   4       86.77       49.86     26.73 o 
   4  17   4       71.40       42.69     27.76 o 
   5  17   4        3.15      -24.55     24.55 o 
   6  17   4        0.31      -20.23     21.18 o 
   7  17   4       30.63       33.67     22.74 o 
   8  17   4       41.98       59.89     24.95 o 
   9  17   4        4.56      -23.04     26.69 o 
 -11  18   4       26.52       50.11     46.51 o 
 -10  18   4        6.37      -10.77     31.23 o 
  -9  18   4        9.13       -8.69     22.82 o 
  -8  18   4       10.24       -8.32     18.70 o 
  -7  18   4       12.34       24.03     19.22 o 
  -6  18   4       90.43       88.31     18.61 o 
  -5  18   4       36.52       33.54     19.25 o 
  -4  18   4      106.83       53.88     19.91 o 
  -3  18   4      176.57      119.50     20.57 o 
  -2  18   4        3.42       -9.77     23.35 o 
  -1  18   4       55.82       34.55     24.64 o 
   0  18   4       27.02        1.95     60.45 o 
   1  18   4       17.19       -1.92     31.38 o 
   2  18   4       51.79       56.66     25.93 o 
   3  18   4        6.79       -4.47     28.19 o 
   4  18   4        1.57       34.21     28.96 o 
   5  18   4       14.85        5.22     43.06 o 
   6  18   4       87.22       95.81     32.28 o 
   7  18   4        9.44        5.59     22.19 o 
   8  18   4       60.41       36.65     23.99 o 
 -10  19   4       27.59       56.00     34.79 o 
  -9  19   4        0.87       -2.78     24.14 o 
  -8  19   4       58.70       33.15     27.57 o 
  -7  19   4       17.32       15.11     28.55 o 
  -6  19   4        1.28       -0.55     21.20 o 
  -5  19   4      106.96      110.77     23.85 o 
  -4  19   4        2.57      -19.17     19.40 o 
  -3  19   4       13.92       21.38     20.07 o 
  -2  19   4      192.43      162.77     32.29 o 
  -1  19   4      162.31      157.13     47.54 o 
   0  19   4        9.37        2.52     29.94 o 
   1  19   4        0.00        6.93     41.93 o 
   2  19   4        0.07        4.08     29.90 o 
   3  19   4        0.15        6.81     39.31 o 
   4  19   4       16.70      -12.71     40.90 o 
   5  19   4       14.58       -1.49     30.62 o 
   6  19   4        7.56       24.71     32.41 o 
   7  19   4       10.55      -31.06     33.89 o 
  -9  20   4       18.06      -22.23     37.04 o 
  -8  20   4        0.19       22.64     39.51 o 
  -7  20   4        0.23       22.11     28.80 o 
  -6  20   4        3.08      -12.11     27.42 o 
  -5  20   4       16.93        8.37     22.65 o 
  -4  20   4       20.57        5.82     21.31 o 
  -3  20   4       28.29       -0.76     28.07 o 
  -2  20   4        0.43      -17.89     27.83 o 
  -1  20   4       85.46       69.18     35.68 o 
   0  20   4        6.71        4.41     33.30 o 
   1  20   4      208.29      232.19     64.00 o 
   2  20   4        8.38      -32.92     32.92 o 
   3  20   4        4.12      -30.24     30.24 o 
   4  20   4       35.68       47.71     35.09 o 
   5  20   4        1.90      -33.50     33.50 o 
   6  20   4       65.98       83.35     35.26 o 
  -7  21   4       17.18       -9.97     30.97 o 
  -6  21   4        0.49       36.74     29.30 o 
  -5  21   4       10.54       17.22     24.38 o 
  -4  21   4       78.37       59.31     32.65 o 
  -3  21   4        6.04       49.59     30.23 o 
  -2  21   4        1.22      -11.22     29.08 o 
  -1  21   4       83.75       62.12     59.63 o 
   0  21   4       29.84       15.08     35.62 o 
   1  21   4      164.62      131.81     39.83 o 
   2  21   4        4.47       11.99     34.67 o 
   3  21   4      287.67      288.83     65.03 o 
   4  21   4        0.11      -23.44     35.62 o 
   5  21   4       17.34      -12.14     38.59 o 
  -5  22   4        1.40        9.15     27.49 o 
  -4  22   4        3.54      -21.58     66.32 o 
  -3  22   4       49.37       38.88     36.34 o 
  -2  22   4       10.49       21.99     40.40 o 
  -1  22   4       63.89       54.91     42.90 o 
   0  22   4       38.87       82.70     45.84 o 
   1  22   4       95.21       91.84     38.59 o 
   2  22   4        5.52       -3.98     53.20 o 
   3  22   4        0.00      -40.20     40.20 o 
  -2  23   4        6.15       33.24     82.11 o 
  -1  23   4        7.58       52.08     47.04 o 
   0  23   4       20.59       46.61     79.03 o 
 -15   0   5       54.85       35.48     24.15 o 
 -13   0   5        1.83        6.63     19.02 o 
 -11   0   5      497.41      475.13     26.99 o 
  -9   0   5     2250.99     2278.43     57.39 o 
  -7   0   5      801.05      874.24     42.91 o 
  -5   0   5       65.22       63.43     13.02 o 
  -3   0   5    20618.57    20094.85    372.39 o 
  -1   0   5     5209.45     5465.47     99.30 o 
   1   0   5    21440.25    18910.74    467.37 o 
   3   0   5        5.00       -6.42      6.80 o 
   5   0   5     2299.91     2320.88     42.46 o 
   7   0   5     1755.60     1508.62     33.91 o 
   9   0   5      358.77      388.03     28.31 o 
  11   0   5       96.64      185.79     52.43 o 
  13   0   5        4.89      -36.12     36.12 o 
 -17   1   5        9.04       67.61     41.47 o 
 -16   1   5       47.80       45.63     19.29 o 
 -15   1   5        2.67       -9.13     16.27 o 
 -14   1   5       36.10       28.41     15.66 o 
 -13   1   5       92.84       82.53     18.30 o 
 -12   1   5      218.26      235.29     17.56 o 
 -11   1   5        4.29       -5.04     11.10 o 
 -10   1   5       88.31      103.64     12.54 o 
  -9   1   5      125.79      145.15     13.93 o 
  -8   1   5      338.83      363.23     20.84 o 
  -7   1   5       80.13       75.10      6.74 o 
  -6   1   5      839.17      954.55     20.73 o 
  -5   1   5      288.45      254.84     10.22 o 
  -4   1   5        6.62       11.37      3.77 o 
  -3   1   5     1957.32     1811.24     28.99 o 
  -2   1   5     1068.85     1035.32     18.36 o 
  -1   1   5      512.13      467.85     11.24 o 
   0   1   5     7313.93     7368.29    107.63 o 
   1   1   5     2354.52     2307.74     72.65 o 
   2   1   5        0.53       16.80     14.10 o 
   3   1   5       50.07       44.55      7.86 o 
   4   1   5     1027.74      990.36     21.54 o 
   5   1   5      207.35      266.44     11.16 o 
   6   1   5      438.55      486.48     14.16 o 
   7   1   5      146.14      164.79     11.88 o 
   8   1   5     2048.94     1909.39     32.89 o 
   9   1   5       19.99       18.32     10.60 o 
  10   1   5      656.05      664.29     24.70 o 
  11   1   5       28.33       19.05     17.36 o 
  12   1   5        0.24      -18.39     21.74 o 
  13   1   5       25.26        7.68     26.85 o 
  14   1   5        0.02        1.18     38.28 o 
 -16   2   5      130.00      224.26     32.75 o 
 -15   2   5       30.05        4.46     16.62 o 
 -14   2   5       66.52       55.62     16.56 o 
 -13   2   5        1.38      -11.19     13.51 o 
 -12   2   5       11.96       -4.71     11.96 o 
 -11   2   5       25.26       11.47     11.33 o 
 -10   2   5      140.08      124.37     13.00 o 
  -9   2   5      280.26      283.65     15.43 o 
  -8   2   5      901.78      842.62     35.86 o 
  -7   2   5       85.50       84.11      8.65 o 
  -6   2   5        3.74        6.23      6.39 o 
  -5   2   5      150.70      148.59     12.67 o 
  -4   2   5       79.89       79.86      5.69 o 
  -3   2   5      508.18      523.16     12.17 o 
  -2   2   5      892.75      936.94     19.57 o 
  -1   2   5      218.97      308.35     10.93 o 
   0   2   5       68.94       69.45     14.56 o 
   1   2   5     1013.99      979.68     71.57 o 
   2   2   5      167.77      149.33     10.46 o 
   3   2   5     3707.48     3652.51     62.05 o 
   4   2   5       27.47       19.96      8.14 o 
   5   2   5      996.35      997.37     19.81 o 
   6   2   5      136.87      119.05      7.84 o 
   7   2   5      257.56      269.80     13.43 o 
   8   2   5      729.05      704.68     19.39 o 
   9   2   5     1026.02      935.10     23.52 o 
  10   2   5      378.78      403.12     26.44 o 
  11   2   5        0.00        3.59     16.54 o 
  12   2   5      167.45      179.82     30.06 o 
  13   2   5       30.75       18.43     34.11 o 
  14   2   5       74.55       85.69     33.07 o 
 -16   3   5        0.80       12.93     49.96 o 
 -15   3   5        9.32       22.06     24.09 o 
 -14   3   5       31.35       15.70     18.30 o 
 -13   3   5      189.77      217.89     19.03 o 
 -12   3   5      190.51      201.32     17.34 o 
 -11   3   5        6.23      -10.96     10.96 o 
 -10   3   5      237.63      231.54     15.42 o 
  -9   3   5      854.90      825.74     22.25 o 
  -8   3   5      535.53      593.49     39.11 o 
  -7   3   5        0.58       14.59     15.90 o 
  -6   3   5     1520.05     1555.26     31.70 o 
  -5   3   5        7.54       18.05      4.40 o 
  -4   3   5     3280.69     3315.44     55.67 o 
  -3   3   5      157.79      172.85     12.43 o 
  -2   3   5     1068.09     1084.91     22.52 o 
  -1   3   5      470.89      507.43     23.30 o 
   0   3   5      892.07      803.64     18.35 o 
   1   3   5    14568.14    14794.91    728.48 o 
   2   3   5     2143.57     2140.31     53.02 o 
   3   3   5      462.88      501.87     17.33 o 
   4   3   5      297.42      297.28     14.53 o 
   5   3   5      178.49      219.93     12.23 o 
   6   3   5      278.67      278.21     12.53 o 
   7   3   5      177.30      151.11     12.76 o 
   8   3   5      167.28      173.98     13.90 o 
   9   3   5      399.24      396.37     16.74 o 
  10   3   5      414.74      388.23     19.35 o 
  11   3   5       87.51       93.24     19.64 o 
  12   3   5       86.65      103.46     27.23 o 
  13   3   5        0.13      -29.32     49.03 o 
  14   3   5       33.31      -12.24     27.32 o 
 -16   4   5       48.02       32.60     47.49 o 
 -15   4   5       16.70        4.90     23.60 o 
 -14   4   5      125.82       60.90     18.63 o 
 -13   4   5       11.62       18.89     16.42 o 
 -12   4   5       31.72       38.76     13.92 o 
 -11   4   5       33.85       22.53     11.53 o 
 -10   4   5      129.18      123.24     13.15 o 
  -9   4   5       10.46       -2.71      8.76 o 
  -8   4   5      759.10      767.21     27.29 o 
  -7   4   5       69.96       81.32      9.73 o 
  -6   4   5      560.83      616.57     14.20 o 
  -5   4   5       30.73       51.04      6.21 o 
  -4   4   5       66.33       70.03      7.79 o 
  -3   4   5      821.80      823.89     17.00 o 
  -2   4   5      433.86      431.00     13.43 o 
  -1   4   5     4789.96     4880.86     75.23 o 
   0   4   5     1860.36     1825.44     33.06 o 
   1   4   5     1154.87     1181.22     26.37 o 
   2   4   5        2.65       11.95      7.01 o 
   3   4   5     1739.11     1824.45     38.80 o 
   4   4   5      253.14      248.60     11.79 o 
   5   4   5     1122.14     1010.30     23.44 o 
   6   4   5       68.68       78.46     10.40 o 
   7   4   5       61.20       44.21      9.31 o 
   8   4   5      601.34      671.45     24.62 o 
   9   4   5        0.07       -7.42     10.01 o 
  10   4   5      357.81      410.98     19.69 o 
  11   4   5       14.60       20.71     14.90 o 
  12   4   5      284.01      255.85     31.29 o 
  13   4   5       26.24       33.02     27.35 o 
  14   4   5      180.83      138.19     50.42 o 
 -16   5   5        2.89      -21.36     25.50 o 
 -15   5   5       47.93       57.47     25.48 o 
 -14   5   5        2.27       -4.80     29.53 o 
 -13   5   5        6.46        6.26     16.02 o 
 -12   5   5       21.00        3.68     17.60 o 
 -11   5   5       15.81       -3.65     12.76 o 
 -10   5   5      216.61      213.60     20.82 o 
  -9   5   5       13.62       26.15      9.77 o 
  -8   5   5      240.08      277.16     12.87 o 
  -7   5   5     1430.25     1593.24     45.86 o 
  -6   5   5       40.27       48.24      7.11 o 
  -5   5   5     1028.11     1020.65     20.54 o 
  -4   5   5       66.12       44.94      6.40 o 
  -3   5   5     4833.96     4968.04     67.19 o 
  -2   5   5      625.60      640.43     22.17 o 
  -1   5   5      121.39      120.93     10.45 o 
   0   5   5        1.33       -3.97      5.21 o 
   1   5   5     2053.49     2039.45     39.21 o 
   2   5   5     6709.97     7321.28    139.62 o 
   3   5   5      407.65      357.22     15.67 o 
   4   5   5     2118.95     2145.00     37.07 o 
   5   5   5      435.01      479.00     17.21 o 
   6   5   5        0.37        0.63      8.14 o 
   7   5   5        6.05       -2.11      9.20 o 
   8   5   5       44.47       37.35     10.43 o 
   9   5   5      364.74      420.39     18.55 o 
  10   5   5      331.87      369.65     22.04 o 
  11   5   5       84.77       53.13     21.54 o 
  12   5   5      101.30      103.11     35.60 o 
  13   5   5        0.52      -23.77     37.25 o 
 -16   6   5       60.66       59.30     38.54 o 
 -15   6   5       75.67       66.21     25.93 o 
 -14   6   5       25.28       29.56     22.41 o 
 -13   6   5      220.12      230.79     22.87 o 
 -12   6   5       72.72       86.37     17.01 o 
 -11   6   5        0.42       10.34     13.72 o 
 -10   6   5       27.21       10.34     12.55 o 
  -9   6   5      684.78      684.65     35.91 o 
  -8   6   5       67.47       52.56      9.20 o 
  -7   6   5      674.08      664.94     19.07 o 
  -6   6   5      184.83      124.09     11.58 o 
  -5   6   5      406.26      389.46     12.81 o 
  -4   6   5     1834.28     1885.21     31.98 o 
  -3   6   5      107.81      155.24     12.55 o 
  -2   6   5      724.15      721.71     19.47 o 
  -1   6   5     1803.31     1772.03     34.03 o 
   0   6   5      929.33      892.65     20.87 o 
   1   6   5      350.62      336.78     14.49 o 
   2   6   5      999.79      981.30     25.62 o 
   3   6   5       42.44       37.14      8.90 o 
   4   6   5     3703.99     3727.19     69.67 o 
   5   6   5     1233.83     1307.46     28.37 o 
   6   6   5       11.65        4.61      9.03 o 
   7   6   5       30.68       16.70     10.02 o 
   8   6   5       14.15       21.29     12.98 o 
   9   6   5       49.75       36.98     12.91 o 
  10   6   5      967.78      989.37     34.75 o 
  11   6   5      157.49      133.54     20.43 o 
  12   6   5       72.30      101.03     26.33 o 
  13   6   5       15.76       28.40     39.51 o 
 -16   7   5       16.29       23.80     46.20 o 
 -15   7   5      141.08      170.21     31.53 o 
 -14   7   5        7.41       14.28     22.34 o 
 -13   7   5       28.35       25.67     22.74 o 
 -12   7   5      170.74      161.32     19.58 o 
 -11   7   5       73.61       63.48     16.95 o 
 -10   7   5       16.36       -4.91     19.69 o 
  -9   7   5       16.58       10.95      9.84 o 
  -8   7   5       38.46       41.18     12.30 o 
  -7   7   5       16.12        7.23      6.68 o 
  -6   7   5       51.07       32.50      7.76 o 
  -5   7   5       10.73        6.80      6.79 o 
  -4   7   5      850.40      961.68     22.32 o 
  -3   7   5     2974.21     3108.24     54.50 o 
  -2   7   5     1243.70     1372.44     29.59 o 
  -1   7   5      412.59      406.08     19.63 o 
   0   7   5       95.26       79.39      7.00 o 
   1   7   5      921.80      913.65     24.59 o 
   2   7   5      652.56      722.88     26.00 o 
   3   7   5      295.50      322.56     15.82 o 
   4   7   5      600.32      564.50     21.71 o 
   5   7   5      933.27      889.46     23.66 o 
   6   7   5      568.35      577.17     26.08 o 
   7   7   5      286.42      283.83     19.73 o 
   8   7   5        4.42        2.18     11.63 o 
   9   7   5      455.13      468.32     22.30 o 
  10   7   5      167.63      214.05     19.69 o 
  11   7   5      221.37      217.20     42.49 o 
  12   7   5       48.29       47.31     25.13 o 
  13   7   5       65.96       35.71     44.14 o 
 -16   8   5        0.04       40.03     43.12 o 
 -15   8   5      192.17      180.31     31.16 o 
 -14   8   5       27.62       46.99     45.17 o 
 -13   8   5       51.02       48.66     21.50 o 
 -12   8   5       22.28       33.30     20.67 o 
 -11   8   5       77.71       83.24     16.37 o 
 -10   8   5       41.29       46.89     14.42 o 
  -9   8   5       12.06       -7.94     10.36 o 
  -8   8   5      783.56      712.20     24.41 o 
  -7   8   5      310.34      326.75     14.92 o 
  -6   8   5       98.53      137.69     11.04 o 
  -5   8   5        0.82       -6.76      6.76 o 
  -4   8   5      229.17      277.08     12.29 o 
  -3   8   5        0.61       -6.63      6.63 o 
  -2   8   5      700.78      680.80     20.24 o 
  -1   8   5      327.76      342.94     14.32 o 
   0   8   5     4271.05     4409.14     77.60 o 
   1   8   5     2505.27     2651.99     49.10 o 
   2   8   5      301.75      238.70     14.92 o 
   3   8   5       34.78       34.09      9.86 o 
   4   8   5     1036.15      988.38     29.34 o 
   5   8   5      393.34      397.39     19.66 o 
   6   8   5      798.94      795.76     24.27 o 
   7   8   5      911.27     1001.26     35.94 o 
   8   8   5     1160.79     1154.29     31.24 o 
   9   8   5      245.15      272.16     33.33 o 
  10   8   5      219.13      260.50     25.92 o 
  11   8   5        1.98       -6.31     16.79 o 
  12   8   5       27.35        2.33     22.94 o 
  13   8   5       20.87       18.04     35.19 o 
 -15   9   5       60.26       54.89     29.31 o 
 -14   9   5       14.95       26.41     24.10 o 
 -13   9   5      165.64      170.31     27.76 o 
 -12   9   5        2.84       23.36     21.90 o 
 -11   9   5      399.78      364.94     23.98 o 
 -10   9   5       10.84       20.14     14.15 o 
  -9   9   5        4.92        5.51     10.38 o 
  -8   9   5       43.24       31.58     12.35 o 
  -7   9   5      603.64      651.24     19.62 o 
  -6   9   5      222.71      254.47     25.22 o 
  -5   9   5      241.64      250.23     13.74 o 
  -4   9   5      663.79      697.89     19.38 o 
  -3   9   5      273.80      254.24     13.74 o 
  -2   9   5      528.03      513.44     18.40 o 
  -1   9   5      499.12      422.66     30.79 o 
   0   9   5      655.20      799.55     18.35 o 
   1   9   5     1402.61     1522.38     27.65 o 
   2   9   5      915.15      957.69     27.28 o 
   3   9   5       35.20       23.69     10.63 o 
   4   9   5      905.32      893.61     40.92 o 
   5   9   5      413.87      372.88     17.31 o 
   6   9   5       83.97       70.45     12.49 o 
   7   9   5     1674.72     1626.52     54.38 o 
   8   9   5       19.97        7.37     13.13 o 
   9   9   5      926.39      850.07     28.44 o 
  10   9   5        0.26        1.54     19.67 o 
  11   9   5      109.47       85.15     20.81 o 
  12   9   5        8.75       18.08     23.19 o 
  13   9   5        0.18       15.64     29.34 o 
 -15  10   5       79.13      129.37     31.06 o 
 -14  10   5        5.18      -12.85     26.15 o 
 -13  10   5        2.60      -10.28     22.12 o 
 -12  10   5        9.49      -20.62     20.62 o 
 -11  10   5        0.38       -1.51     20.47 o 
 -10  10   5      488.13      434.05     36.12 o 
  -9  10   5       27.00        2.52     18.49 o 
  -8  10   5      120.40       93.25     13.20 o 
  -7  10   5      507.37      477.50     17.76 o 
  -6  10   5      167.81      165.75     13.18 o 
  -5  10   5        0.02        4.12      8.38 o 
  -4  10   5        0.02        0.01      9.32 o 
  -3  10   5       65.79       68.71     11.34 o 
  -2  10   5      653.29      749.99     22.90 o 
  -1  10   5      524.60      495.15     21.66 o 
   0  10   5      432.25      364.33     13.12 o 
   1  10   5        1.94        9.21      6.69 o 
   2  10   5        5.65        2.18      9.44 o 
   3  10   5       30.06       32.10     11.98 o 
   4  10   5      188.78      203.43     52.68 o 
   5  10   5      248.57      265.69     22.56 o 
   6  10   5      966.34      906.67     26.76 o 
   7  10   5       92.13       96.21     14.48 o 
   8  10   5     1017.25     1061.09     31.05 o 
   9  10   5        4.74       15.01     14.35 o 
  10  10   5      229.76      300.28     32.33 o 
  11  10   5       18.60       11.75     20.67 o 
  12  10   5        2.21      -24.72     24.72 o 
 -15  11   5        3.69      -22.39     33.24 o 
 -14  11   5        0.82      -20.70     25.60 o 
 -13  11   5       27.91       37.50     31.18 o 
 -12  11   5        2.18        8.48     21.47 o 
 -11  11   5       43.82       60.04     23.00 o 
 -10  11   5      228.70      233.92     29.64 o 
  -9  11   5       13.09       25.88     14.12 o 
  -8  11   5      204.37      215.33     18.51 o 
  -7  11   5      416.21      404.34     18.73 o 
  -6  11   5      129.73      110.53     12.65 o 
  -5  11   5      117.47      124.16     11.74 o 
  -4  11   5        6.90        8.19     10.49 o 
  -3  11   5        1.85       -3.47      9.48 o 
  -2  11   5      787.29      795.79     29.31 o 
  -1  11   5        9.84        5.23      8.89 o 
   0  11   5      101.00      103.34      9.69 o 
   1  11   5      177.15      187.29     15.34 o 
   2  11   5      356.14      303.39     25.48 o 
   3  11   5      136.75      121.64     16.30 o 
   4  11   5       45.98       59.41     14.50 o 
   5  11   5      562.77      491.75     25.26 o 
   6  11   5       13.36       19.51     12.50 o 
   7  11   5      789.84      704.24     25.48 o 
   8  11   5       48.31       34.70     14.75 o 
   9  11   5      411.48      383.03     24.44 o 
  10  11   5      167.57      195.58     24.56 o 
  11  11   5      110.25      117.25     24.24 o 
  12  11   5       41.85       79.78     29.11 o 
 -14  12   5        1.07      -16.28     28.58 o 
 -13  12   5       20.29       29.97     25.45 o 
 -12  12   5        4.81        4.97     24.22 o 
 -11  12   5       11.77       -8.91     20.80 o 
 -10  12   5        3.93      -13.80     18.19 o 
  -9  12   5      979.52      928.09     27.53 o 
  -8  12   5        3.69       -1.58     11.23 o 
  -7  12   5        2.54        6.10     11.24 o 
  -6  12   5        4.27       -3.33     10.19 o 
  -5  12   5      171.55      156.21     13.89 o 
  -4  12   5       85.47      114.73     14.76 o 
  -3  12   5      204.74      188.68     16.28 o 
  -2  12   5       14.72       25.51     10.95 o 
  -1  12   5       30.83       12.36     10.32 o 
   0  12   5        0.78       10.29      8.51 o 
   1  12   5       75.95      100.81     27.83 o 
   2  12   5      270.33      306.47     20.20 o 
   3  12   5      130.94      117.26     20.75 o 
   4  12   5      527.98      486.73     24.03 o 
   5  12   5       86.52       94.78     16.99 o 
   6  12   5        1.27       -8.19     12.02 o 
   7  12   5        0.49       -7.78     12.90 o 
   8  12   5       75.62       85.95     16.74 o 
   9  12   5      124.68      112.62     18.96 o 
  10  12   5      110.71      105.73     22.03 o 
  11  12   5       34.10       43.32     22.11 o 
  12  12   5        4.01      -12.19     27.57 o 
 -14  13   5       12.38      -10.19     27.17 o 
 -13  13   5        5.80       21.30     26.25 o 
 -12  13   5       35.94       57.33     26.34 o 
 -11  13   5       85.02       91.83     25.66 o 
 -10  13   5       51.55       33.57     17.82 o 
  -9  13   5      492.58      516.96     27.38 o 
  -8  13   5        5.87       -2.09     12.47 o 
  -7  13   5      228.49      194.61     16.45 o 
  -6  13   5       13.33        7.75     12.06 o 
  -5  13   5        3.74       13.15     10.59 o 
  -4  13   5      234.77      251.60     20.12 o 
  -3  13   5      227.39      244.62     18.51 o 
  -2  13   5      279.93      290.77     32.53 o 
  -1  13   5        3.40       18.69     11.58 o 
   0  13   5        0.90       -4.49     10.18 o 
   1  13   5       40.53       13.92     12.27 o 
   2  13   5        5.33      -11.66     11.66 o 
   3  13   5      175.53      234.85     19.92 o 
   4  13   5        0.52       23.82     13.48 o 
   5  13   5      842.71      774.36     31.19 o 
   6  13   5       98.52       90.21     18.73 o 
   7  13   5       11.54        8.61     16.78 o 
   8  13   5       91.32       63.82     16.65 o 
   9  13   5       19.38       -0.45     16.63 o 
  10  13   5      121.95      149.54     23.95 o 
  11  13   5       35.51        8.55     23.28 o 
 -13  14   5        7.43      -20.11     25.53 o 
 -12  14   5        3.09      -28.97     28.97 o 
 -11  14   5      188.88      179.67     29.66 o 
 -10  14   5       94.27       61.48     20.60 o 
  -9  14   5      273.48      262.31     22.68 o 
  -8  14   5      386.00      421.49     22.57 o 
  -7  14   5        0.52      -10.02     11.80 o 
  -6  14   5        6.31        4.14     12.14 o 
  -5  14   5      172.30      164.44     16.27 o 
  -4  14   5        2.46       -5.32     12.82 o 
  -3  14   5        1.04        8.64     12.75 o 
  -2  14   5       49.74       16.40     13.37 o 
  -1  14   5      152.97      173.77     21.51 o 
   0  14   5      264.31      275.69     29.25 o 
   1  14   5      230.32      239.17     28.44 o 
   2  14   5      459.40      502.03     41.35 o 
   3  14   5      433.35      441.11     24.54 o 
   4  14   5      207.38      168.14     19.45 o 
   5  14   5      155.60      154.31     20.47 o 
   6  14   5       57.57       40.46     16.55 o 
   7  14   5        5.90      -17.70     17.70 o 
   8  14   5        8.12       14.82     16.68 o 
   9  14   5      121.56       97.59     20.12 o 
  10  14   5       13.33       -2.70     21.86 o 
  11  14   5        7.76       30.18     24.41 o 
 -13  15   5        2.31       -5.57     28.99 o 
 -12  15   5        6.60        1.15     27.16 o 
 -11  15   5       76.00       81.10     32.16 o 
 -10  15   5       19.09       -4.68     19.41 o 
  -9  15   5       27.64        2.36     16.90 o 
  -8  15   5      188.20      198.30     21.37 o 
  -7  15   5      247.20      214.13     18.50 o 
  -6  15   5      122.60      154.64     14.89 o 
  -5  15   5       18.84        3.57     15.32 o 
  -4  15   5      133.66      130.83     17.78 o 
  -3  15   5        1.22        8.02     16.66 o 
  -2  15   5        4.92        1.17     13.22 o 
  -1  15   5        4.99       16.88     23.36 o 
   0  15   5       98.44      144.98     25.53 o 
   1  15   5      197.39      157.60     27.30 o 
   2  15   5      297.76      299.34     43.73 o 
   3  15   5      102.26       98.17     17.96 o 
   4  15   5      161.62      177.08     25.75 o 
   5  15   5        0.38      -15.72     15.72 o 
   6  15   5      157.67      146.46     22.42 o 
   7  15   5       12.32       19.90     28.31 o 
   8  15   5        0.20       -5.07     21.62 o 
   9  15   5       11.81       17.62     25.99 o 
  10  15   5        0.18      -23.26     30.15 o 
 -12  16   5       58.26       45.73     31.67 o 
 -11  16   5        3.05      -15.71     26.56 o 
 -10  16   5       26.37      -12.23     26.00 o 
  -9  16   5        4.06      -11.88     19.05 o 
  -8  16   5      105.71       90.44     26.41 o 
  -7  16   5        0.83        3.05     18.67 o 
  -6  16   5      180.37      197.18     18.61 o 
  -5  16   5        1.09        2.16     13.43 o 
  -4  16   5      327.24      369.55     42.68 o 
  -3  16   5      252.44      269.78     23.11 o 
  -2  16   5        3.25        5.93     14.63 o 
  -1  16   5      333.46      367.73     36.12 o 
   0  16   5      443.95      457.53     37.90 o 
   1  16   5       68.57      104.88     26.69 o 
   2  16   5        8.40        5.69     24.00 o 
   3  16   5      338.98      395.50     37.58 o 
   4  16   5       38.16       14.71     17.57 o 
   5  16   5        0.11      -17.26     17.26 o 
   6  16   5       86.60       83.33     21.71 o 
   7  16   5        9.40      -25.38     25.38 o 
   8  16   5        1.12      -13.86     22.21 o 
   9  16   5       16.70       25.48     30.64 o 
 -11  17   5       19.41       -4.75     40.13 o 
 -10  17   5       19.22        9.84     21.67 o 
  -9  17   5        0.01      -10.00     19.26 o 
  -8  17   5       74.38       73.20     39.66 o 
  -7  17   5       42.58       60.77     18.69 o 
  -6  17   5       10.01        3.30     14.16 o 
  -5  17   5      117.29      123.85     17.43 o 
  -4  17   5        0.75      -16.38     16.38 o 
  -3  17   5        0.02        3.91     16.49 o 
  -2  17   5      220.06      210.00     39.15 o 
  -1  17   5       27.55       38.98     26.91 o 
   0  17   5      204.14      202.07     31.95 o 
   1  17   5        0.36       -7.54     24.08 o 
   2  17   5      141.08      145.61     30.76 o 
   3  17   5       48.76       16.20     24.95 o 
   4  17   5       76.34       53.29     29.28 o 
   5  17   5       64.94       43.06     29.04 o 
   6  17   5        5.91      -20.44     20.44 o 
   7  17   5       40.14       32.18     23.58 o 
   8  17   5       35.09       29.82     24.44 o 
   9  17   5        5.68       -2.71     28.63 o 
 -11  18   5       89.02      133.26     52.38 o 
 -10  18   5       91.43       92.33     26.29 o 
  -9  18   5        0.12       29.12     64.36 o 
  -8  18   5        6.74      -18.69     18.69 o 
  -7  18   5       19.41        0.20     21.95 o 
  -6  18   5        5.76       -2.84     15.52 o 
  -5  18   5        0.68        3.42     18.11 o 
  -4  18   5       32.81       42.75     19.29 o 
  -3  18   5      135.80       91.77     20.54 o 
  -2  18   5       11.57       -9.22     25.58 o 
  -1  18   5       41.19       38.99     27.53 o 
   0  18   5      134.59      168.37     66.42 o 
   1  18   5        2.47       37.25     29.02 o 
   2  18   5        6.95       -6.98     26.73 o 
   3  18   5        1.19      -26.59     29.89 o 
   4  18   5       44.71       39.19     31.83 o 
   5  18   5        0.27        1.75     31.07 o 
   6  18   5       78.48       81.67     34.56 o 
   7  18   5       14.03        2.26     33.80 o 
   8  18   5       55.28       71.41     25.50 o 
 -10  19   5       20.19       22.31     31.60 o 
  -9  19   5        7.95        7.97     27.70 o 
  -8  19   5        7.91       -9.07     21.67 o 
  -7  19   5       20.62       85.55     28.47 o 
  -6  19   5        9.93        0.00     26.01 o 
  -5  19   5       40.36       28.39     21.04 o 
  -4  19   5       18.85       13.25     20.24 o 
  -3  19   5        4.99      -12.21     27.49 o 
  -2  19   5       16.31      -36.52     45.48 o 
  -1  19   5        0.01       12.23     29.50 o 
   0  19   5       37.95       47.91     60.81 o 
   1  19   5       58.41       28.51     31.39 o 
   2  19   5       25.15       32.81     29.60 o 
   3  19   5        2.57      -16.66     31.38 o 
   4  19   5        8.87        8.80     31.61 o 
   5  19   5       41.19       88.50     34.88 o 
   6  19   5       25.08       -4.08     33.64 o 
   7  19   5        3.10      -32.04     32.04 o 
  -8  20   5       30.54       52.39     42.60 o 
  -7  20   5       27.82       46.12     29.20 o 
  -6  20   5       13.66       -9.61     28.38 o 
  -5  20   5       11.24       11.01     23.02 o 
  -4  20   5       12.69       13.10     30.75 o 
  -3  20   5       48.81      128.12     37.75 o 
  -2  20   5        0.15       -1.58     31.65 o 
  -1  20   5       17.72       31.04     32.97 o 
   0  20   5      128.75      190.20     38.49 o 
   1  20   5       37.36       -1.26     33.18 o 
   2  20   5       25.14       16.05     33.06 o 
   3  20   5       16.23       38.75     34.85 o 
   4  20   5        0.49        9.49     33.58 o 
   5  20   5        0.91      -26.24     34.85 o 
   6  20   5       49.83       33.13     36.58 o 
  -7  21   5       13.04       56.66     31.39 o 
  -6  21   5       29.59       15.67     30.92 o 
  -5  21   5        0.20      -33.43     33.43 o 
  -4  21   5        3.61       -2.61     34.33 o 
  -3  21   5        1.67       48.87     38.68 o 
  -2  21   5        1.71      -27.47     36.35 o 
  -1  21   5       38.23       60.55     45.89 o 
   0  21   5       13.85      -25.51     48.88 o 
   1  21   5       28.67       22.25     37.39 o 
   2  21   5        0.55       -1.51     34.14 o 
   3  21   5       68.15       64.15     37.84 o 
   4  21   5        9.63       17.16     38.09 o 
  -5  22   5       34.56       20.58     36.16 o 
  -4  22   5        4.11       13.49     39.95 o 
  -3  22   5       14.64       23.33     39.18 o 
  -2  22   5        1.20       33.64     41.16 o 
  -1  22   5      106.14      190.57     86.95 o 
   0  22   5       36.78       29.06     38.12 o 
   1  22   5       70.50      115.64     43.19 o 
   2  22   5        9.52      -38.03     38.03 o 
 -16   0   6       83.04       73.60     30.97 o 
 -14   0   6      174.69      191.93     28.10 o 
 -12   0   6      208.76      175.18     23.69 o 
 -10   0   6      602.46      601.20     29.97 o 
  -8   0   6     1572.70     1642.39     65.03 o 
  -6   0   6     2193.98     2121.54     44.45 o 
  -4   0   6     4458.69     4577.69     86.83 o 
  -2   0   6      475.50      493.10     17.72 o 
   0   0   6     5574.23     5558.81    102.64 o 
   2   0   6      897.90      915.71     40.95 o 
   4   0   6     1073.16     1128.58     58.55 o 
   6   0   6        4.58       -5.82     12.15 o 
   8   0   6       21.66       14.65     16.98 o 
  10   0   6      161.65      166.55     25.28 o 
  12   0   6        7.69      -31.28     31.28 o 
 -17   1   6       33.25       44.14     41.98 o 
 -16   1   6        0.06      -17.65     17.65 o 
 -15   1   6       17.33       -5.08     31.23 o 
 -14   1   6       48.62       41.36     15.53 o 
 -13   1   6      130.39       91.03     15.98 o 
 -12   1   6        5.34      -12.04     12.07 o 
 -11   1   6     1320.37     1333.95     31.65 o 
 -10   1   6        5.78       21.41     12.03 o 
  -9   1   6       31.02       14.28     13.42 o 
  -8   1   6       95.41       79.28     14.40 o 
  -7   1   6       65.27       57.04     12.15 o 
  -6   1   6      884.74      963.81     25.11 o 
  -5   1   6       33.31       51.00      8.14 o 
  -4   1   6      206.77      199.10     12.33 o 
  -3   1   6     1898.33     1757.94     28.27 o 
  -2   1   6     3182.48     3026.29     43.13 o 
  -1   1   6     3247.71     3298.90     46.35 o 
   0   1   6     1397.33     1253.27     25.80 o 
   1   1   6     2903.77     2643.43    136.47 o 
   2   1   6     1300.44     1356.29     37.54 o 
   3   1   6     2187.32     2357.35     45.08 o 
   4   1   6      143.08      120.32     11.94 o 
   5   1   6     1783.35     1689.95     32.64 o 
   6   1   6        2.14       -3.50      8.41 o 
   7   1   6      670.89      594.06     24.78 o 
   8   1   6       22.79       31.88      9.95 o 
   9   1   6     1430.51     1442.21     34.94 o 
  10   1   6       11.03      -10.52     14.60 o 
  11   1   6      208.33      216.91     21.08 o 
  12   1   6       59.98       66.58     26.94 o 
  13   1   6        9.46      -26.99     26.99 o 
 -17   2   6        0.09      -20.27     39.10 o 
 -16   2   6      335.37      351.07     30.39 o 
 -15   2   6        0.03       -2.92     19.23 o 
 -14   2   6      366.44      376.99     22.95 o 
 -13   2   6       21.26       22.52     13.99 o 
 -12   2   6        2.41      -14.50     14.50 o 
 -11   2   6        0.15       -9.48     11.57 o 
 -10   2   6        1.74       -4.91     11.13 o 
  -9   2   6      405.31      436.51     24.45 o 
  -8   2   6       82.94       87.18     14.94 o 
  -7   2   6      274.19      276.81     12.53 o 
  -6   2   6      754.70      802.47     20.80 o 
  -5   2   6      155.29      102.38     10.95 o 
  -4   2   6      437.20      455.12     18.62 o 
  -3   2   6       76.28       89.52      6.71 o 
  -2   2   6      351.37      396.69     11.38 o 
  -1   2   6      178.81      199.85      8.62 o 
   0   2   6      877.93      958.42     21.63 o 
   1   2   6      161.25      133.36      8.69 o 
   2   2   6     1381.35     1524.45     30.10 o 
   3   2   6     1136.91     1180.86     28.63 o 
   4   2   6     2777.80     2683.04     51.36 o 
   5   2   6      117.83      109.84     13.64 o 
   6   2   6      169.48      166.55     13.11 o 
   7   2   6       33.00       22.36      8.67 o 
   8   2   6       88.45       76.57     11.66 o 
   9   2   6      392.72      374.63     17.80 o 
  10   2   6      171.80      176.92     18.81 o 
  11   2   6       13.29       11.96     16.12 o 
  12   2   6       42.13       31.79     37.66 o 
  13   2   6        0.14      -10.72     50.22 o 
 -16   3   6       70.79       54.47     37.35 o 
 -15   3   6       28.00       28.32     20.20 o 
 -14   3   6       51.15       51.04     19.69 o 
 -13   3   6      297.14      329.22     21.04 o 
 -12   3   6        1.52       -9.65     12.03 o 
 -11   3   6       35.26       24.45     11.66 o 
 -10   3   6      193.78      237.05     17.84 o 
  -9   3   6      124.65      133.45     18.09 o 
  -8   3   6        1.24        3.88      8.30 o 
  -7   3   6      438.80      381.98     15.20 o 
  -6   3   6     1327.67     1346.32     23.29 o 
  -5   3   6      601.82      599.40     15.91 o 
  -4   3   6      470.48      482.81     12.76 o 
  -3   3   6      305.52      258.35      9.62 o 
  -2   3   6       83.17       81.72      6.84 o 
  -1   3   6     1203.12     1120.12     24.07 o 
   0   3   6        2.11       -2.51      6.37 o 
   1   3   6     1564.58     1648.81     36.73 o 
   2   3   6     1221.33     1237.81     28.71 o 
   3   3   6     2270.27     2740.17     51.34 o 
   4   3   6     1151.91     1233.18     31.03 o 
   5   3   6     2101.14     2083.97     60.99 o 
   6   3   6      226.44      238.06     18.44 o 
   7   3   6      340.14      317.00     15.42 o 
   8   3   6        2.21       -4.08      9.44 o 
   9   3   6        3.50       -0.99     11.35 o 
  10   3   6       62.72       34.09     15.03 o 
  11   3   6        5.58       27.59     18.67 o 
  12   3   6      285.63      221.81     32.30 o 
  13   3   6        6.76       14.41     45.89 o 
 -16   4   6      106.77       72.72     28.86 o 
 -15   4   6      228.75      292.81     26.87 o 
 -14   4   6      520.01      549.63     29.15 o 
 -13   4   6       34.70       23.10     17.39 o 
 -12   4   6      127.80      119.54     15.50 o 
 -11   4   6      111.11       88.88     13.31 o 
 -10   4   6      446.42      424.26     20.09 o 
  -9   4   6       67.61       67.33     26.70 o 
  -8   4   6      319.67      313.30     15.02 o 
  -7   4   6     1734.88     1922.94     39.29 o 
  -6   4   6       93.18      107.29      7.48 o 
  -5   4   6      162.19      169.71     10.32 o 
  -4   4   6       76.58       90.47      7.51 o 
  -3   4   6        1.03       -3.74      5.55 o 
  -2   4   6     1897.56     1843.68     34.96 o 
  -1   4   6      303.35      290.77     11.71 o 
   0   4   6       26.01       37.65      7.40 o 
   1   4   6      310.69      287.80     16.80 o 
   2   4   6     1703.31     1928.47     39.32 o 
   3   4   6        4.45       -6.14      7.91 o 
   4   4   6      302.55      262.31     16.01 o 
   5   4   6      126.10      111.90     13.58 o 
   6   4   6       31.84       26.64      9.65 o 
   7   4   6        1.03       -7.22     10.72 o 
   8   4   6        6.51        3.82     11.09 o 
   9   4   6      617.09      640.15     28.53 o 
  10   4   6      442.95      443.11     20.21 o 
  11   4   6       19.18       27.18     19.78 o 
  12   4   6      340.05      387.03     37.80 o 
  13   4   6       10.02      -16.26     38.18 o 
 -16   5   6      215.19      279.60     98.89 o 
 -15   5   6       30.18       24.47     24.22 o 
 -14   5   6       85.35      115.84     20.82 o 
 -13   5   6       78.73       83.91     18.28 o 
 -12   5   6       12.53       -8.47     15.51 o 
 -11   5   6        6.44       -5.08     13.80 o 
 -10   5   6       27.59       45.27     11.35 o 
  -9   5   6        0.10       -3.46     10.77 o 
  -8   5   6        9.62        0.00      9.56 o 
  -7   5   6      121.58      123.59      8.27 o 
  -6   5   6        9.31        5.12      5.62 o 
  -5   5   6     1037.48     1102.55     22.10 o 
  -4   5   6     1657.57     1636.07     28.79 o 
  -3   5   6      128.20      133.88      8.99 o 
  -2   5   6     1406.34     1311.09     28.24 o 
  -1   5   6     3045.50     3162.54     53.73 o 
   0   5   6     4460.96     4858.21     76.49 o 
   1   5   6     3152.52     3636.45     87.52 o 
   2   5   6      410.93      419.78     16.76 o 
   3   5   6       92.94      130.09     12.37 o 
   4   5   6        0.44        7.71      8.96 o 
   5   5   6       69.83       76.36     12.76 o 
   6   5   6      751.93      758.52     22.24 o 
   7   5   6       52.83       25.21     10.59 o 
   8   5   6      365.13      380.93     22.41 o 
   9   5   6      252.80      250.49     18.90 o 
  10   5   6      211.05      218.73     19.41 o 
  11   5   6       64.73       75.50     45.48 o 
  12   5   6      187.80      141.80     40.34 o 
  13   5   6       27.91        5.45     36.94 o 
 -16   6   6       32.93       22.12     29.48 o 
 -15   6   6       79.29       46.55     33.85 o 
 -14   6   6       10.10       16.12     22.08 o 
 -13   6   6      117.96      147.21     22.17 o 
 -12   6   6       13.42        2.29     15.07 o 
 -11   6   6      299.56      282.09     21.91 o 
 -10   6   6      254.39      254.41     20.22 o 
  -9   6   6        6.83       21.19     11.52 o 
  -8   6   6      158.58      171.53     14.49 o 
  -7   6   6      826.42      879.48     20.30 o 
  -6   6   6        8.26        4.84      6.43 o 
  -5   6   6     1348.20     1346.00     26.19 o 
  -4   6   6        6.17        5.70      5.72 o 
  -3   6   6     2346.73     2255.80     36.80 o 
  -2   6   6      185.32      156.97     10.90 o 
  -1   6   6     2017.83     2025.39     38.40 o 
   0   6   6      362.01      323.03     12.62 o 
   1   6   6     1303.61     1454.79     33.86 o 
   2   6   6       61.37       52.74      9.90 o 
   3   6   6      983.38     1005.41     76.76 o 
   4   6   6      243.24      190.46     15.99 o 
   5   6   6      704.60      669.31     24.59 o 
   6   6   6      201.99      225.07     16.62 o 
   7   6   6      244.41      243.22     17.36 o 
   8   6   6      300.20      350.41     20.63 o 
   9   6   6      196.27      185.60     18.36 o 
  10   6   6      406.42      434.28     32.78 o 
  11   6   6      116.26      103.08     20.46 o 
  12   6   6       45.52        8.64     35.29 o 
  13   6   6        0.77      -39.41     39.41 o 
 -16   7   6       55.03       87.97     60.35 o 
 -15   7   6      113.91      118.96     28.66 o 
 -14   7   6       53.25       67.17     24.66 o 
 -13   7   6       39.54       27.32     18.04 o 
 -12   7   6      168.80      168.96     19.23 o 
 -11   7   6       23.73        2.86     14.33 o 
 -10   7   6        0.72        8.86     12.60 o 
  -9   7   6        8.96        0.12     14.58 o 
  -8   7   6       12.99        5.06     10.80 o 
  -7   7   6      151.91      179.39     11.93 o 
  -6   7   6      242.99      248.13     15.67 o 
  -5   7   6     1401.92     1403.28     27.73 o 
  -4   7   6        4.19       -4.45      6.29 o 
  -3   7   6      192.07      230.73     12.93 o 
  -2   7   6      602.60      513.93     17.01 o 
  -1   7   6      917.84      986.75     25.74 o 
   0   7   6      395.08      469.39     19.63 o 
   1   7   6      716.59      765.53     23.12 o 
   2   7   6       59.18       83.71     11.87 o 
   3   7   6       23.58       18.98     10.04 o 
   4   7   6       28.93       37.10     11.88 o 
   5   7   6       48.34       28.15     11.95 o 
   6   7   6      170.66      170.86     17.93 o 
   7   7   6      145.08      105.22     13.69 o 
   8   7   6      270.55      237.65     27.72 o 
   9   7   6       32.50       30.90     14.60 o 
  10   7   6        0.02        0.14     14.95 o 
  11   7   6       32.77       33.71     19.67 o 
  12   7   6       36.83       82.98     47.18 o 
  13   7   6       27.90       37.46     47.33 o 
 -16   8   6        0.17      -22.02     38.28 o 
 -15   8   6        0.20        3.36     27.42 o 
 -14   8   6      112.75      144.28     28.12 o 
 -13   8   6        0.00       -3.51     20.24 o 
 -12   8   6       15.11        7.42     16.01 o 
 -11   8   6      156.94      180.40     18.86 o 
 -10   8   6       31.75        4.32     13.33 o 
  -9   8   6       42.30        1.57     16.78 o 
  -8   8   6      224.11      254.81     18.53 o 
  -7   8   6       57.09       33.46      8.93 o 
  -6   8   6       17.90       -2.16      7.74 o 
  -5   8   6       97.17       93.53      9.72 o 
  -4   8   6        8.31        3.31      7.05 o 
  -3   8   6        0.09       -5.33      7.41 o 
  -2   8   6       39.06       21.61      7.80 o 
  -1   8   6       69.58      115.23     14.51 o 
   0   8   6        0.03       -6.51      6.51 o 
   1   8   6        6.91       -6.41      8.27 o 
   2   8   6       52.82       49.73     10.39 o 
   3   8   6     1584.03     1606.42     38.71 o 
   4   8   6      791.48      833.25     27.62 o 
   5   8   6        0.29      -11.46     11.46 o 
   6   8   6      329.75      340.74     32.59 o 
   7   8   6      419.52      463.59     21.47 o 
   8   8   6       16.18        7.01     13.37 o 
   9   8   6      594.75      600.58     25.18 o 
  10   8   6       93.56       94.72     18.14 o 
  11   8   6      111.16      111.24     23.02 o 
  12   8   6       15.82        1.96     23.40 o 
 -15   9   6       86.37      116.40     32.23 o 
 -14   9   6        3.14       -5.44     24.49 o 
 -13   9   6       76.72       83.54     23.49 o 
 -12   9   6        5.06        8.07     18.42 o 
 -11   9   6        0.00       17.39     14.96 o 
 -10   9   6       92.41       94.77     16.74 o 
  -9   9   6       21.35        8.76     12.31 o 
  -8   9   6       82.19       77.64     14.07 o 
  -7   9   6       14.47        4.18      8.98 o 
  -6   9   6        0.02       -1.53      8.35 o 
  -5   9   6       40.13       25.95      8.34 o 
  -4   9   6       25.41       40.16     16.72 o 
  -3   9   6     1356.95     1325.62     31.56 o 
  -2   9   6      250.61      236.33     14.02 o 
  -1   9   6       50.73       43.32      9.36 o 
   0   9   6     1843.54     1972.35     63.17 o 
   1   9   6     1745.06     1737.62     39.30 o 
   2   9   6        0.00       -2.13     12.22 o 
   3   9   6       10.71       13.35     10.92 o 
   4   9   6       25.02       18.97     11.91 o 
   5   9   6        3.59      -10.57     11.90 o 
   6   9   6      658.18      649.49     27.47 o 
   7   9   6       92.15      102.45     14.84 o 
   8   9   6        0.83       -1.19     12.97 o 
   9   9   6       10.60        8.50     13.86 o 
  10   9   6       12.44       22.06     16.86 o 
  11   9   6        1.23       -1.87     20.18 o 
  12   9   6        0.17       10.19     24.35 o 
 -15  10   6        3.22       16.82     27.44 o 
 -14  10   6       48.05       43.63     25.86 o 
 -13  10   6       35.43       58.44     27.14 o 
 -12  10   6        0.00        7.47     22.00 o 
 -11  10   6       29.39       14.92     32.02 o 
 -10  10   6      205.15      199.55     34.35 o 
  -9  10   6       72.44       61.10     16.68 o 
  -8  10   6        5.48       -6.67     12.10 o 
  -7  10   6       89.10       64.20     13.32 o 
  -6  10   6       26.21       29.75      9.29 o 
  -5  10   6      357.01      392.77     16.03 o 
  -4  10   6       86.55       78.24     11.59 o 
  -3  10   6     1387.80     1400.82     34.12 o 
  -2  10   6       21.59       32.61      9.79 o 
  -1  10   6       89.33       87.28     11.44 o 
   0  10   6      261.18      300.92     26.20 o 
   1  10   6        1.44       18.07     10.04 o 
   2  10   6       17.41        2.15     10.50 o 
   3  10   6      115.61       81.82     13.33 o 
   4  10   6      264.17      248.75     20.33 o 
   5  10   6      346.17      364.41     23.38 o 
   6  10   6      168.40      192.32     20.97 o 
   7  10   6       65.77       46.41     16.68 o 
   8  10   6      416.36      485.85     30.65 o 
   9  10   6      380.66      401.48     29.50 o 
  10  10   6      232.28      245.05     25.09 o 
  11  10   6       52.58       68.84     22.09 o 
  12  10   6        0.25        9.33     21.97 o 
 -15  11   6       39.23        0.33     30.91 o 
 -14  11   6       48.10       69.50     28.77 o 
 -13  11   6        5.90       10.95     25.13 o 
 -12  11   6      459.74      508.63     38.88 o 
 -11  11   6       60.84       27.12     21.34 o 
 -10  11   6        6.18      -13.99     15.61 o 
  -9  11   6        0.20      -11.54     11.54 o 
  -8  11   6      467.09      509.82     24.35 o 
  -7  11   6        0.64       -1.37     12.67 o 
  -6  11   6       70.88       89.20     12.42 o 
  -5  11   6      493.84      499.46     18.65 o 
  -4  11   6       14.92       13.68     10.08 o 
  -3  11   6      397.39      380.05     18.77 o 
  -2  11   6        0.85       -8.84      8.84 o 
  -1  11   6       61.98       54.33     10.67 o 
   0  11   6       88.87       60.06     14.08 o 
   1  11   6      710.29      745.54     25.58 o 
   2  11   6      146.92      197.50     17.76 o 
   3  11   6        5.95       12.12     18.23 o 
   4  11   6       92.51      113.39     28.40 o 
   5  11   6      188.88      197.10     23.36 o 
   6  11   6        9.01      -14.85     14.85 o 
   7  11   6        3.81        0.45     15.87 o 
   8  11   6       41.84       54.24     19.16 o 
   9  11   6       78.61       44.83     23.87 o 
  10  11   6        2.56        7.34     19.76 o 
  11  11   6       25.51      -12.78     21.93 o 
  12  11   6        6.17       41.37     35.91 o 
 -14  12   6       50.89       32.60     27.77 o 
 -13  12   6       30.02       17.11     26.97 o 
 -12  12   6        0.04       16.42     23.48 o 
 -11  12   6       19.51       26.20     21.59 o 
 -10  12   6       85.05       98.02     26.57 o 
  -9  12   6       53.27       30.36     13.70 o 
  -8  12   6     1204.14     1085.27     34.03 o 
  -7  12   6       73.39       30.84     14.02 o 
  -6  12   6        9.17       10.75     10.78 o 
  -5  12   6      346.47      372.95     18.39 o 
  -4  12   6        1.24      -10.75     10.75 o 
  -3  12   6       16.14       -3.53     10.39 o 
  -2  12   6      299.95      288.19     17.72 o 
  -1  12   6       33.75       19.03     10.91 o 
   0  12   6        0.34        8.89     15.65 o 
   1  12   6     1420.08     1411.40     46.43 o 
   2  12   6       17.47        7.07     12.66 o 
   3  12   6      484.02      459.54     54.50 o 
   4  12   6        3.19      -11.56     13.18 o 
   5  12   6      139.65      146.81     18.56 o 
   6  12   6      184.86      176.52     21.06 o 
   7  12   6       30.04       -0.37     17.19 o 
   8  12   6      508.30      483.05     30.28 o 
   9  12   6       36.98       18.87     21.46 o 
  10  12   6      506.31      506.96     42.69 o 
  11  12   6      102.97      114.28     34.62 o 
 -14  13   6        5.42      -27.25     27.25 o 
 -13  13   6        2.37        2.25     27.08 o 
 -12  13   6       99.11      102.84     28.23 o 
 -11  13   6        0.07       13.84     23.46 o 
 -10  13   6     1278.23     1361.24    122.81 o 
  -9  13   6       12.51        3.06     13.70 o 
  -8  13   6       75.00       46.50     15.92 o 
  -7  13   6      266.43      283.38     34.59 o 
  -6  13   6       14.11        0.34     11.08 o 
  -5  13   6       13.98        2.70     10.82 o 
  -4  13   6      210.80      263.80     19.33 o 
  -3  13   6        5.39      -10.78     10.78 o 
  -2  13   6      262.42      300.97     19.84 o 
  -1  13   6      425.68      421.25     21.14 o 
   0  13   6        0.24       -7.68     17.93 o 
   1  13   6      470.68      463.76     23.33 o 
   2  13   6      951.42      954.84     31.83 o 
   3  13   6        0.93       10.57     13.32 o 
   4  13   6      611.94      659.12     29.26 o 
   5  13   6        1.20       -8.10     17.32 o 
   6  13   6      175.31      173.85     21.51 o 
   7  13   6       57.45       29.32     19.72 o 
   8  13   6        0.81      -18.28     18.28 o 
   9  13   6       16.78       10.52     27.45 o 
  10  13   6       34.62        7.30     26.58 o 
  11  13   6       25.87        2.82     31.10 o 
 -13  14   6       19.51       -4.13     41.26 o 
 -12  14   6        5.21        9.54     25.07 o 
 -11  14   6       14.63       18.32     25.75 o 
 -10  14   6      223.13      197.61     28.04 o 
  -9  14   6      176.98      202.44     31.93 o 
  -8  14   6       24.54       25.83     13.74 o 
  -7  14   6     1237.74     1129.48     38.53 o 
  -6  14   6       97.78       90.72     14.13 o 
  -5  14   6       24.44       48.45     12.85 o 
  -4  14   6      233.42      306.37     22.11 o 
  -3  14   6       19.62       18.89     13.31 o 
  -2  14   6       86.38       72.96     15.23 o 
  -1  14   6      256.88      270.91     29.17 o 
   0  14   6      299.59      326.38     31.97 o 
   1  14   6      167.00      184.85     26.22 o 
   2  14   6      710.61      679.51     36.97 o 
   3  14   6      324.56      357.59     24.82 o 
   4  14   6      327.79      318.50     26.64 o 
   5  14   6       47.24       30.31     16.67 o 
   6  14   6      101.51      104.08     21.20 o 
   7  14   6        0.08        5.54     18.73 o 
   8  14   6      100.24       72.64     23.07 o 
   9  14   6       32.33       20.26     23.73 o 
  10  14   6      231.49      223.96     37.69 o 
 -13  15   6       40.24        9.35     28.72 o 
 -12  15   6        8.77        6.44     33.34 o 
 -11  15   6        0.12      -25.53     25.53 o 
 -10  15   6      143.66      144.15     33.29 o 
  -9  15   6      130.21      121.80     20.83 o 
  -8  15   6      164.70      145.39     17.46 o 
  -7  15   6      188.22      208.04     21.29 o 
  -6  15   6        1.98       32.59     18.76 o 
  -5  15   6      212.70      242.32     18.98 o 
  -4  15   6        2.49        0.77     14.76 o 
  -3  15   6        1.45       16.41     15.37 o 
  -2  15   6      167.39      156.25     18.23 o 
  -1  15   6      257.29      278.50     32.57 o 
   0  15   6       54.33       17.70     21.04 o 
   1  15   6       43.82       33.74     21.58 o 
   2  15   6       96.55       59.30     25.74 o 
   3  15   6       30.60       37.63     16.86 o 
   4  15   6       65.07       44.67     20.26 o 
   5  15   6      119.09      125.84     20.78 o 
   6  15   6       17.98        0.11     20.13 o 
   7  15   6       11.12       10.97     20.67 o 
   8  15   6       13.62       22.06     24.02 o 
   9  15   6       10.61       -8.11     25.88 o 
 -12  16   6        2.66       -9.23     29.85 o 
 -11  16   6       32.44       70.77     27.63 o 
 -10  16   6       37.11       -2.83     24.53 o 
  -9  16   6       51.66       16.27     19.21 o 
  -8  16   6       33.94       25.51     24.16 o 
  -7  16   6        8.28       26.38     14.30 o 
  -6  16   6      213.10      205.70     19.97 o 
  -5  16   6      262.51      311.67     25.83 o 
  -4  16   6      122.57      113.34     18.64 o 
  -3  16   6      204.06      201.25     24.30 o 
  -2  16   6       74.42       78.19     25.38 o 
  -1  16   6        9.89      -15.24     20.55 o 
   0  16   6       97.11       85.12     25.49 o 
   1  16   6      144.65      135.12     28.95 o 
   2  16   6      299.08      304.73     50.42 o 
   3  16   6       17.77       -5.69     23.45 o 
   4  16   6       61.40       59.06     19.29 o 
   5  16   6        4.13       10.42     18.59 o 
   6  16   6       14.09      -22.16     22.54 o 
   7  16   6        4.47      -17.50     21.50 o 
   8  16   6        4.94       -1.44     25.17 o 
   9  16   6      110.13      138.43     34.19 o 
 -11  17   6        0.97       17.70     29.47 o 
 -10  17   6       39.38       38.13     29.28 o 
  -9  17   6       45.08       43.42     21.57 o 
  -8  17   6       23.23      -10.49     18.89 o 
  -7  17   6       28.80       28.61     16.35 o 
  -6  17   6       15.00       -3.58     21.49 o 
  -5  17   6      116.63      140.72     21.85 o 
  -4  17   6      247.17      306.98     51.30 o 
  -3  17   6      177.49      193.73     31.54 o 
  -2  17   6       68.81       72.02     27.35 o 
  -1  17   6        3.35      -23.21     23.21 o 
   0  17   6       43.73       51.22     25.40 o 
   1  17   6      194.57      222.84     34.09 o 
   2  17   6        7.61       -1.29     25.91 o 
   3  17   6        0.13       35.76     27.65 o 
   4  17   6       20.44       25.00     27.86 o 
   5  17   6       22.23       51.31     30.92 o 
   6  17   6       75.28      102.90     28.94 o 
   7  17   6       98.02       63.30     30.71 o 
   8  17   6        0.06       17.73     24.96 o 
 -10  18   6       27.38       30.94     28.73 o 
  -9  18   6      126.54      170.67     26.32 o 
  -8  18   6       46.90       32.26     21.82 o 
  -7  18   6       18.06        3.49     20.65 o 
  -6  18   6       63.25       75.75     17.97 o 
  -5  18   6       62.74       72.47     25.17 o 
  -4  18   6        1.51       -4.44     19.40 o 
  -3  18   6       99.36      103.27     30.60 o 
  -2  18   6        9.68      -14.59     24.91 o 
  -1  18   6        1.09      -25.98     25.98 o 
   0  18   6       89.27       76.79     43.94 o 
   1  18   6        1.32      -13.61     39.87 o 
   2  18   6       13.21        2.93     27.82 o 
   3  18   6        1.93      -15.06     26.97 o 
   4  18   6        6.58      -19.14     27.17 o 
   5  18   6       32.12       31.63     29.39 o 
   6  18   6        9.55      -24.11     31.00 o 
   7  18   6        3.21      -32.74     32.74 o 
  -9  19   6        7.75      -23.37     25.52 o 
  -8  19   6        0.54      -25.44     39.14 o 
  -7  19   6        4.09        1.74     26.53 o 
  -6  19   6       18.66       47.12     33.24 o 
  -5  19   6       57.18       55.03     22.97 o 
  -4  19   6       25.35       28.14     29.78 o 
  -3  19   6       16.08        4.29     30.03 o 
  -2  19   6      229.45      270.84     45.69 o 
  -1  19   6      188.63      181.79     43.94 o 
   0  19   6        0.71       25.84     30.76 o 
   1  19   6        6.32      -22.93     28.79 o 
   2  19   6       10.88        5.81     38.69 o 
   3  19   6        0.91       -1.43     30.35 o 
   4  19   6       35.71       25.52     30.25 o 
   5  19   6       50.12       36.11     55.05 o 
   6  19   6       58.16       57.77     36.01 o 
  -8  20   6        5.39       -2.32     30.21 o 
  -7  20   6        0.33      -18.06     28.28 o 
  -6  20   6       26.39      -18.55     28.17 o 
  -5  20   6       27.04       53.84     32.86 o 
  -4  20   6      113.76      118.42     36.73 o 
  -3  20   6       12.66        7.97     32.93 o 
  -2  20   6        0.75       -0.03     31.18 o 
  -1  20   6        0.15      -31.43     31.43 o 
   0  20   6       13.58       12.40     33.85 o 
   1  20   6        6.48        6.56     32.72 o 
   2  20   6        0.57       19.88     34.00 o 
   3  20   6        8.40      -16.88     31.93 o 
   4  20   6       12.31       11.77     47.75 o 
   5  20   6       25.98       55.46     45.69 o 
  -7  21   6        0.10      -16.12     30.42 o 
  -6  21   6        1.58      -22.74     29.51 o 
  -5  21   6        0.02       -8.03     34.02 o 
  -4  21   6       34.50       42.55     38.27 o 
  -3  21   6        1.85       17.19     35.84 o 
  -2  21   6        1.52       10.96     35.73 o 
  -1  21   6        2.14       18.22     35.26 o 
   0  21   6       11.46      -11.57     65.50 o 
   1  21   6       12.74       -1.58     34.04 o 
   2  21   6        2.81        9.91     38.10 o 
   3  21   6       15.22       35.44     38.59 o 
   4  21   6       14.03       18.93     51.35 o 
  -5  22   6       25.08       28.61     70.18 o 
  -4  22   6        3.99       26.46     39.79 o 
  -3  22   6       70.66       50.27     40.91 o 
  -2  22   6        1.14      -37.37     37.37 o 
  -1  22   6        0.01       10.29     38.60 o 
   0  22   6        3.99       -9.88     38.37 o 
   1  22   6       11.76       43.57     40.65 o 
 -17   0   7       20.30       14.37     31.05 o 
 -15   0   7       78.91       82.80     28.40 o 
 -13   0   7      696.38      773.67     38.91 o 
 -11   0   7        0.76      -23.15     23.15 o 
  -9   0   7      781.11      773.09     45.07 o 
  -7   0   7       54.02       49.49     17.80 o 
  -5   0   7      171.82      165.01     12.50 o 
  -3   0   7    10713.76    10975.00    215.47 o 
  -1   0   7     4160.56     4385.53     85.25 o 
   1   0   7     1782.61     1871.75     66.37 o 
   3   0   7       32.83       -1.75     13.38 o 
   5   0   7     2234.00     2131.55     55.47 o 
   7   0   7     1551.86     1506.08     48.19 o 
   9   0   7     1046.01     1027.61     53.15 o 
  11   0   7        8.15       21.73     21.86 o 
  13   0   7       67.50       64.00     42.60 o 
 -17   1   7        8.96      -22.63     22.63 o 
 -16   1   7        3.16      -26.05     26.05 o 
 -15   1   7        8.62      -10.70     16.42 o 
 -14   1   7      286.63      327.03     22.84 o 
 -13   1   7        0.92      -13.30     13.30 o 
 -12   1   7      325.21      362.67     21.00 o 
 -11   1   7       84.68      102.95     16.59 o 
 -10   1   7        0.01      -13.45     13.45 o 
  -9   1   7       87.28       82.83     16.75 o 
  -8   1   7      751.38      781.02     30.85 o 
  -7   1   7      228.10      189.70     10.71 o 
  -6   1   7     6454.02     6908.12     89.81 o 
  -5   1   7      819.99      873.41     18.26 o 
  -4   1   7     6070.65     6486.69     84.95 o 
  -3   1   7        0.03        3.21      5.22 o 
  -2   1   7      979.13      982.87     19.80 o 
  -1   1   7      803.38      819.39     17.81 o 
   0   1   7      925.80      993.99     29.27 o 
   1   1   7     1708.98     1995.00     37.87 o 
   2   1   7       16.63       12.51      9.66 o 
   3   1   7       29.04       36.66     11.74 o 
   4   1   7       38.11       27.15     15.25 o 
   5   1   7       28.94       32.20     11.28 o 
   6   1   7      340.96      353.98     18.23 o 
   7   1   7        0.21       -0.98     10.65 o 
   8   1   7      346.29      341.60     20.39 o 
   9   1   7       54.57       45.22     14.16 o 
  10   1   7      204.92      200.21     20.70 o 
  11   1   7       51.35       55.99     18.47 o 
  12   1   7       25.97       38.15     27.24 o 
  13   1   7        4.46       66.40     51.40 o 
 -17   2   7        0.09        3.09     37.97 o 
 -16   2   7        4.84      -14.96     20.96 o 
 -15   2   7        0.38       -8.34     18.53 o 
 -14   2   7      200.08      235.24     20.26 o 
 -13   2   7        3.84       -9.74     18.33 o 
 -12   2   7      540.34      520.10     22.08 o 
 -11   2   7      494.32      494.56     23.32 o 
 -10   2   7      208.23      169.41     21.02 o 
  -9   2   7      116.25      102.37     17.35 o 
  -8   2   7     1230.96     1113.82     33.19 o 
  -7   2   7      214.16      207.36     25.23 o 
  -6   2   7      359.06      413.04     11.92 o 
  -5   2   7      960.36     1024.30     20.28 o 
  -4   2   7     1962.30     1943.24     55.95 o 
  -3   2   7      280.39      265.69     10.52 o 
  -2   2   7      497.79      474.50     13.45 o 
  -1   2   7      376.26      312.27     12.36 o 
   0   2   7      228.72      215.86     11.15 o 
   1   2   7      102.15      122.98     13.87 o 
   2   2   7      522.03      540.73     21.66 o 
   3   2   7      987.56      866.24     58.55 o 
   4   2   7      233.26      261.86     16.33 o 
   5   2   7     1021.51     1067.47     37.08 o 
   6   2   7       23.70       12.01     12.14 o 
   7   2   7      365.83      361.41     30.15 o 
   8   2   7       25.40       21.27     12.65 o 
   9   2   7      441.87      408.25     22.95 o 
  10   2   7       58.65       37.58     15.86 o 
  11   2   7       17.10       22.16     17.45 o 
  12   2   7      138.68      160.59     30.74 o 
  13   2   7       30.16       32.30     28.81 o 
 -16   3   7      176.69      194.20     25.99 o 
 -15   3   7       20.41       19.39     20.50 o 
 -14   3   7      175.01      199.16     24.03 o 
 -13   3   7       66.47       90.95     16.14 o 
 -12   3   7      197.12      199.93     17.47 o 
 -11   3   7        0.56       11.43     14.94 o 
 -10   3   7       60.32       72.69     17.55 o 
  -9   3   7       35.27       57.51     15.15 o 
  -8   3   7      548.26      547.10     18.65 o 
  -7   3   7        0.16       12.62      8.56 o 
  -6   3   7      412.71      468.72     15.86 o 
  -5   3   7      355.87      373.05     11.84 o 
  -4   3   7     2037.21     2055.46     33.52 o 
  -3   3   7     2597.54     2693.73     41.24 o 
  -2   3   7     9576.13    10040.87    126.63 o 
  -1   3   7      525.51      687.18     18.89 o 
   0   3   7       70.48       35.27      7.29 o 
   1   3   7     3290.76     3417.98     57.82 o 
   2   3   7      382.28      495.59     19.48 o 
   3   3   7        7.44       20.38      9.10 o 
   4   3   7       44.14       36.76     10.18 o 
   5   3   7      741.47      705.95     32.24 o 
   6   3   7      967.36      943.79     30.19 o 
   7   3   7       95.44       96.64     30.13 o 
   8   3   7      288.34      297.66     26.18 o 
   9   3   7       19.45        3.32     16.37 o 
  10   3   7        0.59      -14.86     14.86 o 
  11   3   7      195.30      223.58     33.02 o 
  12   3   7      247.43      201.16     32.39 o 
  13   3   7        3.33        7.39     30.20 o 
 -16   4   7      120.59      139.25     32.66 o 
 -15   4   7        0.53       -5.15     19.58 o 
 -14   4   7        0.60      -18.77     18.77 o 
 -13   4   7       14.84      -16.43     16.43 o 
 -12   4   7      349.60      422.03     22.77 o 
 -11   4   7        0.04        6.41     13.52 o 
 -10   4   7        5.26        3.82     14.56 o 
  -9   4   7      186.46      250.65     51.96 o 
  -8   4   7     1554.21     1562.96     35.15 o 
  -7   4   7     1311.41     1321.56     24.23 o 
  -6   4   7       13.18       20.99      6.05 o 
  -5   4   7      948.51      973.49     20.46 o 
  -4   4   7       52.47       56.54      7.17 o 
  -3   4   7      363.66      367.27     12.45 o 
  -2   4   7      697.89      755.00     17.75 o 
  -1   4   7       62.72       36.03      7.29 o 
   0   4   7      338.84      288.26     12.74 o 
   1   4   7     5076.97     5390.21     84.69 o 
   2   4   7      772.01      728.41     43.12 o 
   3   4   7     1229.26     1219.24     33.09 o 
   4   4   7       27.31       42.86     10.97 o 
   5   4   7       84.80      118.37     15.05 o 
   6   4   7      126.67      130.88     15.64 o 
   7   4   7      191.48      187.92     36.37 o 
   8   4   7       66.57       34.33     22.06 o 
   9   4   7       53.73       -3.01     22.44 o 
  10   4   7       25.26        9.75     23.31 o 
  11   4   7        0.22       10.26     20.49 o 
  12   4   7       84.74      116.48     44.35 o 
  13   4   7        3.86      -19.96     41.67 o 
 -16   5   7        2.76        4.02     30.20 o 
 -15   5   7      159.29      213.35     33.95 o 
 -14   5   7       46.32       59.51     19.78 o 
 -13   5   7       13.04      -14.87     14.87 o 
 -12   5   7      166.71      207.14     21.01 o 
 -11   5   7      139.42      159.09     18.12 o 
 -10   5   7      108.84       87.94     15.00 o 
  -9   5   7        2.40       -6.04     13.35 o 
  -8   5   7      605.41      656.64     22.18 o 
  -7   5   7      100.32      124.22      8.85 o 
  -6   5   7        0.00       -5.82      5.82 o 
  -5   5   7        1.63        2.61      6.08 o 
  -4   5   7       75.36       67.38      7.68 o 
  -3   5   7     1471.66     1535.29     50.28 o 
  -2   5   7      366.30      343.90     14.06 o 
  -1   5   7        0.37       -3.03      6.42 o 
   0   5   7        1.80       -6.24      6.24 o 
   1   5   7      886.47      786.91     29.10 o 
   2   5   7     1725.42     1789.46     58.00 o 
   3   5   7      179.30      196.44     17.05 o 
   4   5   7      142.90      159.54     15.46 o 
   5   5   7      206.27      220.21     18.48 o 
   6   5   7       61.54       51.49     14.32 o 
   7   5   7       24.33       24.34     14.78 o 
   8   5   7       56.59       67.37     16.78 o 
   9   5   7        8.52       31.58     17.58 o 
  10   5   7      158.29      164.75     23.12 o 
  11   5   7        0.33       -5.52     33.91 o 
  12   5   7       66.27      102.69     39.82 o 
 -16   6   7        1.03      -26.17     26.17 o 
 -15   6   7       20.66        8.27     24.70 o 
 -14   6   7        4.45      -17.97     18.09 o 
 -13   6   7       75.90       62.92     30.33 o 
 -12   6   7        3.90        3.86     15.38 o 
 -11   6   7       27.15       24.72     15.42 o 
 -10   6   7        4.96        9.66     15.31 o 
  -9   6   7        5.85       13.39     10.73 o 
  -8   6   7       16.43       12.25     10.56 o 
  -7   6   7      131.87       94.54      8.97 o 
  -6   6   7      112.70      111.85      9.37 o 
  -5   6   7      121.43      109.04      9.28 o 
  -4   6   7      123.14      148.85     10.33 o 
  -3   6   7      929.67     1013.29     22.29 o 
  -2   6   7      598.42      660.44     23.61 o 
  -1   6   7      485.01      398.09     15.35 o 
   0   6   7      368.37      397.61     14.71 o 
   1   6   7      229.13      256.35     19.57 o 
   2   6   7       46.38       44.90      9.94 o 
   3   6   7     1077.30     1206.88     31.97 o 
   4   6   7      660.80      766.44     26.41 o 
   5   6   7      178.21      159.01     17.09 o 
   6   6   7      103.93       74.62     15.23 o 
   7   6   7      233.73      279.08     22.99 o 
   8   6   7       10.90       20.24     16.24 o 
   9   6   7        3.72        1.39     16.95 o 
  10   6   7       18.55        4.32     18.63 o 
  11   6   7       12.12        8.85     31.54 o 
  12   6   7       11.72       38.07     40.85 o 
 -16   7   7        8.02       11.83     30.92 o 
 -15   7   7        9.00       27.27     39.51 o 
 -14   7   7       43.28       12.19     20.01 o 
 -13   7   7       32.37       25.30     18.26 o 
 -12   7   7       70.64       69.54     17.42 o 
 -11   7   7      598.39      571.56     25.68 o 
 -10   7   7        0.15        7.91     15.47 o 
  -9   7   7       27.43       54.82     15.98 o 
  -8   7   7      177.34      133.02     14.58 o 
  -7   7   7      588.95      561.56     17.43 o 
  -6   7   7       58.97       75.52     11.02 o 
  -5   7   7       67.95       76.30      8.97 o 
  -4   7   7        0.36       -3.64      6.57 o 
  -3   7   7       44.27       31.51      8.57 o 
  -2   7   7      190.03      222.93     12.77 o 
  -1   7   7      766.12      810.90     22.09 o 
   0   7   7        0.46       -7.80      8.66 o 
   1   7   7       68.82       77.15      8.47 o 
   2   7   7      215.16      257.76     16.74 o 
   3   7   7       38.52       18.54     10.55 o 
   4   7   7      127.52      176.13     17.19 o 
   5   7   7      727.79      731.96     27.80 o 
   6   7   7       15.27       20.62     14.86 o 
   7   7   7       36.29       29.22     15.23 o 
   8   7   7      152.39      160.60     27.67 o 
   9   7   7      100.08      122.68     20.89 o 
  10   7   7       62.46       30.29     19.52 o 
  11   7   7        9.30      -10.76     24.45 o 
  12   7   7        1.42       12.85     27.91 o 
 -16   8   7       18.69       -5.97     36.22 o 
 -15   8   7       76.72      125.18     30.01 o 
 -14   8   7        2.73      -26.60     35.91 o 
 -13   8   7      187.05      204.43     34.00 o 
 -12   8   7        0.35       22.64     16.03 o 
 -11   8   7        1.69        4.39     16.19 o 
 -10   8   7        0.82      -15.32     15.32 o 
  -9   8   7       20.21       19.66     13.23 o 
  -8   8   7       16.72        6.22     12.07 o 
  -7   8   7      168.50      222.80     21.25 o 
  -6   8   7     1437.49     1433.81     30.04 o 
  -5   8   7        3.45       -4.71      7.42 o 
  -4   8   7      697.73      694.43     19.51 o 
  -3   8   7       93.95       86.04     11.84 o 
  -2   8   7        5.17        1.51      7.97 o 
  -1   8   7      804.84      840.23     23.22 o 
   0   8   7       97.92       92.15      9.85 o 
   1   8   7      145.65      144.56     18.43 o 
   2   8   7      164.29      165.95     15.11 o 
   3   8   7      175.88      188.04     24.56 o 
   4   8   7      295.21      290.74     20.48 o 
   5   8   7        0.00        2.05     12.73 o 
   6   8   7      183.54      198.06     25.39 o 
   7   8   7        2.18       -2.70     15.26 o 
   8   8   7        8.56      -15.17     16.39 o 
   9   8   7      290.67      314.40     27.27 o 
  10   8   7       11.81       -3.86     19.85 o 
  11   8   7       21.79       31.72     28.23 o 
  12   8   7        9.03        9.54     34.88 o 
 -15   9   7       35.59       36.90     30.26 o 
 -14   9   7        0.21      -22.92     24.29 o 
 -13   9   7      139.92      185.18     39.82 o 
 -12   9   7      114.34       85.66     18.63 o 
 -11   9   7      169.45      157.34     20.16 o 
 -10   9   7        2.83       -0.06     21.56 o 
  -9   9   7      534.61      486.25     28.10 o 
  -8   9   7       12.32       17.51     12.55 o 
  -7   9   7     1036.52     1068.05     25.75 o 
  -6   9   7       60.20       54.16     10.11 o 
  -5   9   7      234.05      245.19     14.16 o 
  -4   9   7      504.04      445.62     16.63 o 
  -3   9   7     1860.22     1982.07     47.93 o 
  -2   9   7      161.56      160.13     28.52 o 
  -1   9   7      127.23      180.82     13.25 o 
   0   9   7      167.96      187.82     13.42 o 
   1   9   7      959.40      948.74     28.08 o 
   2   9   7       59.84       45.57     12.16 o 
   3   9   7      130.28      153.47     16.27 o 
   4   9   7        1.41       -1.10     13.72 o 
   5   9   7        0.08       -2.13     12.87 o 
   6   9   7       14.98        0.71     14.43 o 
   7   9   7      822.19      826.58     32.18 o 
   8   9   7       29.55       16.97     25.54 o 
   9   9   7        8.71       -5.31     18.88 o 
  10   9   7       13.19        2.80     21.37 o 
  11   9   7        3.22        5.92     28.38 o 
  12   9   7        6.81       51.73     34.12 o 
 -15  10   7       55.90       92.72     36.79 o 
 -14  10   7        4.66       24.67     25.47 o 
 -13  10   7       14.34        9.42     23.09 o 
 -12  10   7       66.37       85.06     19.20 o 
 -11  10   7       18.87       22.16     19.08 o 
 -10  10   7       59.37       38.72     17.95 o 
  -9  10   7       25.28       11.55     14.16 o 
  -8  10   7      174.78      225.45     29.59 o 
  -7  10   7       17.65      -10.80     10.80 o 
  -6  10   7      149.61      151.35     13.15 o 
  -5  10   7      310.62      302.28     15.91 o 
  -4  10   7       67.34       71.86     12.31 o 
  -3  10   7       12.21        6.66      9.13 o 
  -2  10   7      497.26      485.76     30.09 o 
  -1  10   7      501.98      534.24     20.15 o 
   0  10   7      247.19      228.34     23.02 o 
   1  10   7      372.15      360.88     19.23 o 
   2  10   7        1.33        0.07     12.60 o 
   3  10   7        1.61      -11.02     11.79 o 
   4  10   7      729.85      763.05     33.65 o 
   5  10   7        1.89        2.43     13.84 o 
   6  10   7      120.79      171.22     21.56 o 
   7  10   7        3.63        7.81     16.93 o 
   8  10   7       17.81       28.42     18.97 o 
   9  10   7       90.10      134.33     27.42 o 
  10  10   7        2.25       -6.65     21.66 o 
  11  10   7        7.12      -26.07     26.07 o 
 -15  11   7        9.36      -17.57     28.86 o 
 -14  11   7       22.18       42.48     28.18 o 
 -13  11   7      109.90       97.28     30.50 o 
 -12  11   7      400.14      492.36     69.25 o 
 -11  11   7      277.24      222.95     22.89 o 
 -10  11   7       31.71       -6.51     14.53 o 
  -9  11   7      196.76      171.39     19.70 o 
  -8  11   7      188.26      222.93     20.54 o 
  -7  11   7      537.63      521.73     23.98 o 
  -6  11   7        1.80       -2.49     10.42 o 
  -5  11   7      459.44      469.26     18.60 o 
  -4  11   7      117.05      112.92     14.64 o 
  -3  11   7        6.91       21.90     10.59 o 
  -2  11   7      294.36      343.22     30.53 o 
  -1  11   7        4.98       -2.36      9.73 o 
   0  11   7      603.83      616.85     32.51 o 
   1  11   7        3.59        4.88     11.45 o 
   2  11   7      473.63      460.72     22.64 o 
   3  11   7       16.36       -1.07     12.22 o 
   4  11   7        6.59       -3.68     13.89 o 
   5  11   7      130.89      126.99     25.76 o 
   6  11   7       40.32       43.62     16.92 o 
   7  11   7      127.98      158.08     21.71 o 
   8  11   7      211.14      206.22     24.57 o 
   9  11   7        9.03       15.51     36.97 o 
  10  11   7        2.33      -23.09     23.09 o 
  11  11   7        9.11      -18.76     32.21 o 
 -14  12   7        0.16       31.62     27.97 o 
 -13  12   7        0.43      -13.29     34.21 o 
 -12  12   7        0.03        5.44     24.13 o 
 -11  12   7      400.50      519.64     45.53 o 
 -10  12   7        8.26       -6.96     19.83 o 
  -9  12   7       73.23       78.10     18.09 o 
  -8  12   7        3.86       10.64     16.29 o 
  -7  12   7       38.36        8.87     16.49 o 
  -6  12   7       12.31       11.81     11.22 o 
  -5  12   7      158.36      142.62     20.87 o 
  -4  12   7      166.72      160.49     23.44 o 
  -3  12   7      177.39      224.40     18.18 o 
  -2  12   7      112.45       96.67     14.44 o 
  -1  12   7      690.05      665.39     43.94 o 
   0  12   7      163.13      147.73     22.29 o 
   1  12   7       25.97        9.84     12.70 o 
   2  12   7      901.60      944.46     31.42 o 
   3  12   7        5.59      -12.43     12.43 o 
   4  12   7        0.94      -15.95     15.95 o 
   5  12   7       92.50       79.35     17.82 o 
   6  12   7        3.01       -4.68     16.53 o 
   7  12   7       17.49       -2.42     18.67 o 
   8  12   7       38.80       17.36     20.23 o 
   9  12   7       31.97       10.15     22.55 o 
  10  12   7        0.75       -2.26     28.88 o 
 -14  13   7        0.47      -11.92     43.32 o 
 -13  13   7        5.03      -11.29     25.93 o 
 -12  13   7      135.73      162.37     31.41 o 
 -11  13   7        3.49      -10.63     22.37 o 
 -10  13   7      312.71      299.79     40.68 o 
  -9  13   7      206.25      188.46     26.33 o 
  -8  13   7       47.84       45.02     17.04 o 
  -7  13   7        5.51       -9.04     14.19 o 
  -6  13   7      263.07      287.98     34.34 o 
  -5  13   7        0.22      -11.52     11.52 o 
  -4  13   7      169.11      164.67     21.00 o 
  -3  13   7        7.70        7.64     15.63 o 
  -2  13   7       51.31       60.79     13.70 o 
  -1  13   7      337.91      328.19     31.07 o 
   0  13   7      317.94      320.25     31.06 o 
   1  13   7      866.63      893.33     30.90 o 
   2  13   7      281.86      313.01     22.90 o 
   3  13   7        1.69       -7.34     14.54 o 
   4  13   7        0.41       -9.74     14.91 o 
   5  13   7       94.07      115.88     19.96 o 
   6  13   7       59.55       85.49     20.72 o 
   7  13   7       29.98       18.24     20.03 o 
   8  13   7       31.70       13.23     20.12 o 
   9  13   7        0.81      -20.43     21.67 o 
  10  13   7       16.98      -30.51     32.05 o 
 -13  14   7       46.99       33.29     28.96 o 
 -12  14   7       22.62       11.51     26.11 o 
 -11  14   7        7.41       -6.76     24.42 o 
 -10  14   7       63.84       76.73     39.93 o 
  -9  14   7       49.39       41.15     15.67 o 
  -8  14   7       25.58       17.66     17.05 o 
  -7  14   7      134.55      104.29     19.24 o 
  -6  14   7        1.43        0.13     19.21 o 
  -5  14   7      561.98      552.24     22.21 o 
  -4  14   7        2.88       -7.50     13.77 o 
  -3  14   7       44.46       30.37     21.32 o 
  -2  14   7        0.00       -7.88     17.70 o 
  -1  14   7       13.73        0.08     18.05 o 
   0  14   7       33.71       37.75     20.88 o 
   1  14   7      125.20      107.85     25.13 o 
   2  14   7      342.73      365.17     25.06 o 
   3  14   7      213.49      171.82     20.82 o 
   4  14   7       53.48       32.01     19.02 o 
   5  14   7       10.01      -14.30     17.45 o 
   6  14   7       21.22      -17.85     17.85 o 
   7  14   7        6.62       -6.58     19.73 o 
   8  14   7       22.87       16.86     22.98 o 
   9  14   7       33.72       31.39     24.82 o 
 -13  15   7       28.35       48.75     32.77 o 
 -12  15   7        1.87      -14.01     26.87 o 
 -11  15   7        2.41      -19.41     24.45 o 
 -10  15   7        3.70       -1.01     23.85 o 
  -9  15   7       29.59       25.50     15.98 o 
  -8  15   7       69.86       61.21     18.92 o 
  -7  15   7       27.20        6.56     16.77 o 
  -6  15   7        0.44      -13.83     13.83 o 
  -5  15   7        0.05      -17.39     17.39 o 
  -4  15   7        1.93      -12.28     28.82 o 
  -3  15   7       71.04       73.72     16.60 o 
  -2  15   7      233.82      233.15     28.55 o 
  -1  15   7       27.26       60.82     22.25 o 
   0  15   7        2.74       -9.59     21.56 o 
   1  15   7      355.27      361.97     35.66 o 
   2  15   7       27.82       55.84     24.20 o 
   3  15   7       36.71       15.89     16.48 o 
   4  15   7      152.82      165.67     21.94 o 
   5  15   7        4.17        7.48     18.31 o 
   6  15   7       52.85       42.99     21.30 o 
   7  15   7        0.61      -21.46     21.46 o 
   8  15   7        8.25       -8.72     23.17 o 
   9  15   7       19.02       -4.99     26.41 o 
 -12  16   7        3.29      -28.56     28.56 o 
 -11  16   7       47.49       36.59     28.96 o 
 -10  16   7      184.91      217.82     30.30 o 
  -9  16   7        0.03        1.63     20.01 o 
  -8  16   7       83.78       84.07     17.34 o 
  -7  16   7       53.68       32.16     18.65 o 
  -6  16   7       82.26       58.64     16.36 o 
  -5  16   7      273.78      313.66     21.79 o 
  -4  16   7      138.74      187.32     21.18 o 
  -3  16   7        7.94        8.36     21.96 o 
  -2  16   7      110.67       71.14     25.18 o 
  -1  16   7      505.24      530.30     38.69 o 
   0  16   7      127.98       94.31     27.51 o 
   1  16   7       31.13       11.86     24.10 o 
   2  16   7       22.21        5.49     23.87 o 
   3  16   7      102.04      188.98     59.94 o 
   4  16   7       21.70       22.85     26.21 o 
   5  16   7       26.99        9.41     20.24 o 
   6  16   7       35.33        6.87     21.75 o 
   7  16   7        2.25        2.73     23.75 o 
   8  16   7        1.23       19.60     25.43 o 
 -11  17   7        1.15      -16.45     35.96 o 
 -10  17   7       30.90       45.77     29.52 o 
  -9  17   7        2.31       -5.85     20.13 o 
  -8  17   7       18.75       11.02     16.99 o 
  -7  17   7        1.20      -21.90     22.28 o 
  -6  17   7        8.18       22.72     17.45 o 
  -5  17   7        0.87      -14.96     14.96 o 
  -4  17   7       46.37       38.83     19.06 o 
  -3  17   7       16.02        6.46     25.21 o 
  -2  17   7      174.45      160.29     30.42 o 
  -1  17   7        9.61       26.45     24.44 o 
   0  17   7       10.34       52.38     25.80 o 
   1  17   7       29.53      -21.11     26.77 o 
   2  17   7        1.46      -13.56     25.48 o 
   3  17   7       88.40       67.43     29.22 o 
   4  17   7        0.40      -14.88     25.89 o 
   5  17   7      182.47      182.90     35.76 o 
   6  17   7       44.55       42.09     23.86 o 
   7  17   7        5.82      -23.94     23.94 o 
 -10  18   7        5.17      -27.21     27.21 o 
  -9  18   7        0.05        7.82     32.31 o 
  -8  18   7        0.00       16.98     21.88 o 
  -7  18   7        0.02        7.56     17.56 o 
  -6  18   7       13.18        2.42     18.08 o 
  -5  18   7        0.00       18.02     19.46 o 
  -4  18   7       62.11       54.80     30.78 o 
  -3  18   7       10.21       39.55     53.30 o 
  -2  18   7      294.94      236.15     36.79 o 
  -1  18   7       86.13       64.20     30.72 o 
   0  18   7        5.35      -25.52     26.43 o 
   1  18   7       31.95       31.36     31.01 o 
   2  18   7        2.47      -19.94     41.57 o 
   3  18   7        4.68       21.73     31.71 o 
   4  18   7        9.21       -0.04     30.15 o 
   5  18   7       53.88       36.86     34.16 o 
   6  18   7        0.32      -34.37     36.38 o 
   7  18   7       17.01       27.29     35.46 o 
  -9  19   7        0.07      -19.75     25.30 o 
  -8  19   7        4.41       -3.50     23.45 o 
  -7  19   7       85.25       66.13     27.66 o 
  -6  19   7       10.41       -5.51     21.19 o 
  -5  19   7       25.91       51.36     22.90 o 
  -4  19   7      125.88       84.64     50.73 o 
  -3  19   7       74.11       97.17     66.06 o 
  -2  19   7        0.35       19.66     48.67 o 
  -1  19   7        0.03      -11.97     29.56 o 
   0  19   7        3.75       27.52     29.83 o 
   1  19   7       28.88       23.90     32.03 o 
   2  19   7        2.65       -5.29     42.86 o 
   3  19   7        3.35       61.63     34.25 o 
   4  19   7        6.03       23.78     36.90 o 
   5  19   7        0.21       13.90     35.10 o 
   6  19   7       10.94       52.73     37.13 o 
  -8  20   7        7.78      -26.59     39.10 o 
  -7  20   7        0.52       19.05     31.37 o 
  -6  20   7        5.15       -3.10     38.18 o 
  -5  20   7        0.40       -3.00     25.05 o 
  -4  20   7       25.89        4.14     40.95 o 
  -3  20   7      189.65      177.85     40.08 o 
  -2  20   7       12.43       -5.14     31.43 o 
  -1  20   7       18.35        5.61     36.74 o 
   0  20   7        3.69       -9.54     40.29 o 
   1  20   7       39.69       37.77     36.16 o 
   2  20   7        7.36       51.50     33.63 o 
   3  20   7        0.09      -33.29     33.29 o 
   4  20   7       17.35      -18.77     35.53 o 
  -6  21   7       26.82        9.36     51.96 o 
  -5  21   7       54.04       56.67     29.23 o 
  -4  21   7       13.96       27.87     36.87 o 
  -3  21   7        8.22       -4.25     68.07 o 
  -2  21   7       15.45        9.60     36.07 o 
  -1  21   7        0.18        3.23     57.21 o 
   0  21   7        2.87       -7.54     42.75 o 
   1  21   7        0.30      -11.03     37.90 o 
   2  21   7        1.66       20.79     36.98 o 
   3  21   7       76.37      133.70    105.01 o 
  -4  22   7       10.86      -14.10     57.73 o 
  -3  22   7        4.51       32.12     40.43 o 
  -2  22   7        3.98       63.51     39.51 o 
  -1  22   7       80.99      113.80     43.61 o 
   0  22   7       49.18       -9.98     57.42 o 
 -16   0   8        1.36      -18.67     25.27 o 
 -14   0   8      337.61      364.37     40.90 o 
 -12   0   8     1906.55     1949.39     59.31 o 
 -10   0   8      483.81      484.56     39.20 o 
  -8   0   8     2517.25     2422.06     86.54 o 
  -6   0   8      616.14      623.54     32.10 o 
  -4   0   8     1580.68     2036.62     54.13 o 
  -2   0   8      715.11      854.89     27.21 o 
   0   0   8     1507.91     1553.98     39.54 o 
   2   0   8      743.91      747.05     40.75 o 
   4   0   8      293.99      337.61     31.69 o 
   6   0   8      454.23      404.71     41.88 o 
   8   0   8      201.77      260.08     28.21 o 
  10   0   8        0.80      -20.96     20.96 o 
  12   0   8       70.72       55.57     46.82 o 
 -17   1   8        2.09      -28.38     28.38 o 
 -16   1   8        1.66      -17.14     17.14 o 
 -15   1   8       63.18       71.85     18.44 o 
 -14   1   8       91.21      126.95     18.08 o 
 -13   1   8      871.96      878.17     36.46 o 
 -12   1   8        2.17        3.19     13.33 o 
 -11   1   8     1679.20     1605.26     77.28 o 
 -10   1   8        3.76       -9.00     14.95 o 
  -9   1   8     1202.54     1092.19     65.39 o 
  -8   1   8       23.32       16.76     14.05 o 
  -7   1   8     1813.10     1803.54     29.90 o 
  -6   1   8       37.31       34.82      6.82 o 
  -5   1   8     9776.73    10462.57    132.49 o 
  -4   1   8     1136.91     1080.06     22.30 o 
  -3   1   8    24339.39    26039.01    312.10 o 
  -2   1   8     6607.09     7428.26     97.02 o 
  -1   1   8      203.72      271.93     10.86 o 
   0   1   8     2280.55     2257.68     36.61 o 
   1   1   8     3571.82     3699.78     63.12 o 
   2   1   8      145.07      125.19     15.09 o 
   3   1   8      893.32      877.48     32.63 o 
   4   1   8       16.48        7.17     12.51 o 
   5   1   8      711.27      673.61     31.21 o 
   6   1   8       19.23        3.20     17.22 o 
   7   1   8      205.52      230.65     21.33 o 
   8   1   8      111.33       84.03     18.71 o 
   9   1   8        2.35        5.88     13.93 o 
  10   1   8       37.43       21.45     15.77 o 
  11   1   8      209.43      258.03     23.84 o 
  12   1   8        1.69       17.24     25.63 o 
 -17   2   8       15.38      -16.70     28.76 o 
 -16   2   8       24.57      -15.37     31.23 o 
 -15   2   8        1.86        3.57     20.14 o 
 -14   2   8       31.19       21.19     16.53 o 
 -13   2   8       13.62       18.43     22.72 o 
 -12   2   8      431.57      444.56     21.77 o 
 -11   2   8     1006.41     1021.75     42.29 o 
 -10   2   8       98.78      114.33     31.38 o 
  -9   2   8       87.75      118.62     35.65 o 
  -8   2   8      373.62      316.14     34.01 o 
  -7   2   8        5.94        6.87      6.24 o 
  -6   2   8     1144.04     1169.58     22.92 o 
  -5   2   8     4986.47     5189.79     71.46 o 
  -4   2   8      142.58      169.62     10.01 o 
  -3   2   8     1189.66     1319.33     25.50 o 
  -2   2   8      718.69      834.27     19.29 o 
  -1   2   8       79.99       64.39      7.42 o 
   0   2   8      456.21      540.37     25.31 o 
   1   2   8       33.85       40.88      8.00 o 
   2   2   8     1121.47     1221.40     28.35 o 
   3   2   8      702.50      709.66     47.80 o 
   4   2   8      319.02      357.35     24.73 o 
   5   2   8      412.42      405.88     20.24 o 
   6   2   8        3.23      -11.33     11.33 o 
   7   2   8      136.99      106.09     19.52 o 
   8   2   8       30.38       17.22     15.53 o 
   9   2   8      147.18      151.72     21.08 o 
  10   2   8      150.03      123.28     22.24 o 
  11   2   8      109.02      116.14     24.58 o 
  12   2   8       50.42      -23.77     39.00 o 
 -16   3   8       29.22       55.99     23.51 o 
 -15   3   8        0.06      -12.66     18.76 o 
 -14   3   8       40.88       56.38     19.26 o 
 -13   3   8      390.77      414.21     23.74 o 
 -12   3   8      990.38     1044.30     31.82 o 
 -11   3   8     1667.55     1583.37     84.43 o 
 -10   3   8      178.55      119.69     20.31 o 
  -9   3   8        0.17       -3.22     14.08 o 
  -8   3   8        4.64        2.59      9.54 o 
  -7   3   8      637.61      652.84     15.98 o 
  -6   3   8      634.95      647.35     16.48 o 
  -5   3   8     1498.04     1570.89     28.55 o 
  -4   3   8     1961.49     2219.66     36.68 o 
  -3   3   8     1127.08     1259.34     25.38 o 
  -2   3   8      961.69     1088.12     22.79 o 
  -1   3   8     4206.31     4463.60     73.09 o 
   0   3   8       16.85       49.74      8.41 o 
   1   3   8        2.84       10.65      7.82 o 
   2   3   8      357.33      389.63     15.34 o 
   3   3   8       43.09       39.88     23.36 o 
   4   3   8      186.96      165.01     16.22 o 
   5   3   8        0.99        2.13     11.16 o 
   6   3   8       22.25       31.59     13.69 o 
   7   3   8       38.42       36.86     14.53 o 
   8   3   8        0.17       -5.30     15.31 o 
   9   3   8        1.96       -3.02     16.42 o 
  10   3   8        2.67      -17.62     17.62 o 
  11   3   8       16.21       17.91     20.99 o 
  12   3   8       84.77      163.20     48.36 o 
 -16   4   8       20.05       20.82     24.26 o 
 -15   4   8        5.22       19.84     19.60 o 
 -14   4   8       64.11       41.61     24.83 o 
 -13   4   8        5.82      -11.00     16.74 o 
 -12   4   8       40.72       31.12     14.33 o 
 -11   4   8      733.00      657.61     33.65 o 
 -10   4   8        0.07       -0.67     15.56 o 
  -9   4   8       21.77       11.98     14.41 o 
  -8   4   8       21.09       13.79     10.41 o 
  -7   4   8      137.71      131.03      9.32 o 
  -6   4   8        3.73        6.41      5.97 o 
  -5   4   8      254.56      247.70     11.65 o 
  -4   4   8     2105.10     2020.68     34.70 o 
  -3   4   8     3048.88     3159.76     48.30 o 
  -2   4   8     1396.97     1545.46     28.73 o 
  -1   4   8      359.75      391.30     15.48 o 
   0   4   8      216.02      230.70     22.56 o 
   1   4   8      588.30      569.37     18.61 o 
   2   4   8       15.79        7.77      7.84 o 
   3   4   8      157.66      168.64     19.33 o 
   4   4   8      285.27      301.46     19.62 o 
   5   4   8      193.24      190.58     17.91 o 
   6   4   8        6.76      -12.02     12.68 o 
   7   4   8        0.77      -10.52     12.95 o 
   8   4   8        8.29       -8.59     15.18 o 
   9   4   8      191.76      161.35     21.78 o 
  10   4   8       58.34       50.60     20.78 o 
  11   4   8       58.73       51.24     26.02 o 
  12   4   8        8.35      -22.23     27.48 o 
 -16   5   8       65.18       65.61     35.96 o 
 -15   5   8       24.34       -6.77     21.22 o 
 -14   5   8       39.29       -4.51     18.37 o 
 -13   5   8      125.77      151.55     21.03 o 
 -12   5   8      551.84      553.54     50.68 o 
 -11   5   8        2.29       -2.27     15.90 o 
 -10   5   8      712.90      639.11     35.71 o 
  -9   5   8      206.02      192.93     21.72 o 
  -8   5   8       83.51       79.13     14.02 o 
  -7   5   8        6.10        0.71      6.70 o 
  -6   5   8        0.71       -6.55      6.55 o 
  -5   5   8      237.63      274.07     12.47 o 
  -4   5   8       75.22       92.80      9.04 o 
  -3   5   8     2661.97     2656.84     42.88 o 
  -2   5   8      692.93      615.56     19.49 o 
  -1   5   8      743.11      765.19     22.02 o 
   0   5   8      746.79      707.88     20.51 o 
   1   5   8        0.24        4.69      7.41 o 
   2   5   8      151.95      101.41     15.97 o 
   3   5   8       25.09       -3.44     11.51 o 
   4   5   8        6.76        2.64     11.22 o 
   5   5   8       12.58       10.24     12.52 o 
   6   5   8      168.51      161.09     18.23 o 
   7   5   8      353.52      338.95     24.81 o 
   8   5   8       44.29       25.01     16.49 o 
   9   5   8       19.19       -7.51     16.60 o 
  10   5   8       32.59       63.93     20.77 o 
  11   5   8        2.28       -5.67     26.47 o 
  12   5   8       29.17       35.57     30.45 o 
 -16   6   8        5.36        0.66     26.79 o 
 -15   6   8        2.18      -20.76     20.76 o 
 -14   6   8       24.38       15.44     19.21 o 
 -13   6   8       17.38        6.55     31.81 o 
 -12   6   8       59.40       84.66     18.57 o 
 -11   6   8       41.67       42.84     18.87 o 
 -10   6   8        1.92       -3.81     16.11 o 
  -9   6   8        1.82       34.26     18.52 o 
  -8   6   8        5.59       -1.35     15.37 o 
  -7   6   8      132.40      124.81     10.59 o 
  -6   6   8       11.92       10.21      7.50 o 
  -5   6   8       56.91       71.11     18.37 o 
  -4   6   8      124.15      149.27     15.14 o 
  -3   6   8      510.81      466.95     15.57 o 
  -2   6   8     1384.40     1248.96     29.69 o 
  -1   6   8        0.33      -10.37     10.37 o 
   0   6   8        7.68        1.08      7.91 o 
   1   6   8      121.13       76.26      9.80 o 
   2   6   8      123.96      126.08     27.89 o 
   3   6   8      263.88      279.57     18.83 o 
   4   6   8      150.56      198.35     21.01 o 
   5   6   8       36.93       23.09     13.60 o 
   6   6   8      286.36      332.62     25.57 o 
   7   6   8      202.32      164.87     20.12 o 
   8   6   8       16.10        7.82     16.65 o 
   9   6   8      314.31      320.62     35.61 o 
  10   6   8        0.03       -5.11     20.40 o 
  11   6   8        0.32      -13.91     26.80 o 
  12   6   8        1.35      -40.70     40.70 o 
 -16   7   8        3.44        4.16     27.57 o 
 -15   7   8        4.67      -24.07     24.07 o 
 -14   7   8       17.70       21.16     20.60 o 
 -13   7   8        3.20        4.92     17.72 o 
 -12   7   8      410.96      390.63     41.48 o 
 -11   7   8        0.21       -7.46     17.44 o 
 -10   7   8      692.52      705.93     34.21 o 
  -9   7   8      191.86      221.29     23.17 o 
  -8   7   8       58.35       38.19     12.28 o 
  -7   7   8      148.38      183.75     12.43 o 
  -6   7   8       49.86       52.53      9.40 o 
  -5   7   8      248.37      310.04     14.42 o 
  -4   7   8      456.20      490.69     22.20 o 
  -3   7   8        0.79       -7.11      7.11 o 
  -2   7   8       13.29        8.22      8.26 o 
  -1   7   8      207.16      216.76     21.48 o 
   0   7   8     1117.45     1169.96     28.08 o 
   1   7   8      352.25      384.01     23.83 o 
   2   7   8        7.30        9.46     14.50 o 
   3   7   8       66.42       70.45     13.34 o 
   4   7   8       53.13       37.01     13.41 o 
   5   7   8        8.84        4.75     13.18 o 
   6   7   8      660.06      548.87     26.80 o 
   7   7   8        3.38      -15.26     15.26 o 
   8   7   8        4.98       -1.42     16.90 o 
   9   7   8       15.09      -18.67     18.67 o 
  10   7   8       95.85       62.01     37.29 o 
  11   7   8       59.87       34.77     33.13 o 
  12   7   8        4.91      -39.82     39.82 o 
 -16   8   8        6.61       -8.23     39.82 o 
 -15   8   8       15.35       12.06     26.85 o 
 -14   8   8       16.18       -6.77     19.50 o 
 -13   8   8       58.95       46.48     19.36 o 
 -12   8   8      136.15      137.92     20.29 o 
 -11   8   8        1.00        4.35     18.74 o 
 -10   8   8        2.82        0.44     18.21 o 
  -9   8   8       82.49       84.47     15.33 o 
  -8   8   8       81.54       77.35     14.29 o 
  -7   8   8       64.83       62.71     13.83 o 
  -6   8   8        2.29        2.12      8.39 o 
  -5   8   8        5.01        6.91      8.59 o 
  -4   8   8       15.47       35.72      9.09 o 
  -3   8   8      622.08      550.71     28.74 o 
  -2   8   8        0.81        5.74      8.35 o 
  -1   8   8      304.21      292.75     15.13 o 
   0   8   8      118.53      101.60     11.15 o 
   1   8   8       28.39       28.71     14.48 o 
   2   8   8      236.96      200.15     22.62 o 
   3   8   8      260.33      260.17     19.46 o 
   4   8   8     1035.76     1005.08     32.48 o 
   5   8   8      256.14      280.70     34.03 o 
   6   8   8      399.40      435.19     51.45 o 
   7   8   8       17.40        7.32     15.06 o 
   8   8   8       64.46       70.36     19.77 o 
   9   8   8       28.12       36.35     31.91 o 
  10   8   8        2.90      -17.53     21.08 o 
  11   8   8       17.10      -15.31     29.15 o 
 -15   9   8       35.91       63.32     29.42 o 
 -14   9   8        6.00       -9.56     24.48 o 
 -13   9   8       40.72       19.42     24.31 o 
 -12   9   8       52.66       75.25     18.15 o 
 -11   9   8      306.98      334.01     30.92 o 
 -10   9   8       15.90        8.33     23.05 o 
  -9   9   8        1.92      -13.03     13.03 o 
  -8   9   8      277.66      325.04     21.96 o 
  -7   9   8       60.07       66.99     14.71 o 
  -6   9   8     1796.34     1782.88     35.84 o 
  -5   9   8       83.00       63.94     10.46 o 
  -4   9   8        0.26        4.64      8.62 o 
  -3   9   8      165.98      162.87     14.56 o 
  -2   9   8       78.10       85.17     15.19 o 
  -1   9   8       22.37       29.17      9.46 o 
   0   9   8        0.11       -9.05     12.13 o 
   1   9   8       64.05       74.67     18.93 o 
   2   9   8      866.43      840.85     28.51 o 
   3   9   8      141.37      120.25     16.70 o 
   4   9   8      199.28      174.11     18.50 o 
   5   9   8       24.04       19.15     14.52 o 
   6   9   8       21.59       -2.00     15.94 o 
   7   9   8        1.73       -5.97     18.72 o 
   8   9   8      161.03      157.65     22.40 o 
   9   9   8       24.92       10.80     20.66 o 
  10   9   8        8.02       -0.78     23.11 o 
  11   9   8       51.23       32.68     29.83 o 
 -15  10   8       17.67       38.68     65.39 o 
 -14  10   8        1.16        5.62     26.74 o 
 -13  10   8       83.52       96.52     21.44 o 
 -12  10   8        0.72      -21.30     21.30 o 
 -11  10   8       40.13       45.55     21.24 o 
 -10  10   8        0.91       -9.10     17.70 o 
  -9  10   8      260.46      254.50     21.71 o 
  -8  10   8       18.81       11.19     13.58 o 
  -7  10   8      131.94      112.40     16.74 o 
  -6  10   8      291.11      303.98     17.32 o 
  -5  10   8      101.22       96.68     13.59 o 
  -4  10   8       44.52       46.34     10.49 o 
  -3  10   8      327.30      335.43     18.02 o 
  -2  10   8        3.64        6.74      9.99 o 
  -1  10   8      159.57      132.79     15.46 o 
   0  10   8        4.56        2.51     13.79 o 
   1  10   8       27.75       19.95     16.58 o 
   2  10   8      139.73      130.00     16.09 o 
   3  10   8        0.01      -12.33     12.33 o 
   4  10   8      168.35      160.43     29.61 o 
   5  10   8      183.91      162.48     25.30 o 
   6  10   8        1.32        9.37     16.17 o 
   7  10   8       71.05       67.08     20.00 o 
   8  10   8      161.37      189.29     25.31 o 
   9  10   8       22.67       19.27     21.57 o 
  10  10   8       15.51        6.58     24.01 o 
  11  10   8        1.42       -4.70     29.73 o 
 -15  11   8       64.76       61.74     48.16 o 
 -14  11   8        0.14       -5.44     28.23 o 
 -13  11   8       38.21       19.39     25.33 o 
 -12  11   8       11.78       22.64     18.22 o 
 -11  11   8      377.82      347.16     26.87 o 
 -10  11   8       16.66        0.75     19.57 o 
  -9  11   8       17.74        5.30     14.40 o 
  -8  11   8      396.02      444.84     33.49 o 
  -7  11   8      437.44      460.48     24.28 o 
  -6  11   8      389.04      401.88     19.77 o 
  -5  11   8        5.34        0.13     10.19 o 
  -4  11   8      623.33      585.55     23.16 o 
  -3  11   8      228.12      261.12     18.29 o 
  -2  11   8      811.24      867.68     27.59 o 
  -1  11   8      487.07      550.38     32.05 o 
   0  11   8        8.89       -6.32     19.19 o 
   1  11   8      781.33      720.77     41.67 o 
   2  11   8      178.78      186.76     17.94 o 
   3  11   8       39.90       43.70     14.29 o 
   4  11   8       74.46       73.39     20.43 o 
   5  11   8        0.01       16.74     16.19 o 
   6  11   8      165.28      173.53     22.12 o 
   7  11   8       96.40       86.71     21.03 o 
   8  11   8       10.23      -16.43     24.82 o 
   9  11   8       87.51       97.35     25.51 o 
  10  11   8       75.98       73.91     25.25 o 
 -14  12   8        2.01      -22.13     28.95 o 
 -13  12   8        1.01        8.91     26.43 o 
 -12  12   8      176.96      211.30     31.83 o 
 -11  12   8        2.08      -18.25     18.25 o 
 -10  12   8       33.05       55.04     23.20 o 
  -9  12   8        7.40        7.39     15.60 o 
  -8  12   8      171.10      196.45     24.04 o 
  -7  12   8      121.13      130.34     19.63 o 
  -6  12   8      710.45      705.48     23.64 o 
  -5  12   8       46.97       44.34     11.45 o 
  -4  12   8        1.37       -9.38     11.84 o 
  -3  12   8      103.74      102.25     27.17 o 
  -2  12   8     1067.80     1103.02     55.57 o 
  -1  12   8      205.14      226.26     25.95 o 
   0  12   8       10.11       16.19     17.79 o 
   1  12   8        1.17       -5.94     16.72 o 
   2  12   8       61.61       44.37     15.13 o 
   3  12   8      202.58      213.79     20.63 o 
   4  12   8       60.04       32.42     15.63 o 
   5  12   8       38.32       22.31     21.32 o 
   6  12   8       91.73       95.88     20.95 o 
   7  12   8        2.37        2.48     19.89 o 
   8  12   8       88.45       98.07     24.57 o 
   9  12   8       34.37       45.27     24.82 o 
  10  12   8       36.11       -1.99     74.19 o 
 -14  13   8       10.91       50.32     33.03 o 
 -13  13   8        3.23        6.92     31.13 o 
 -12  13   8        4.17      -28.76     32.10 o 
 -11  13   8       27.03       25.71     19.87 o 
 -10  13   8       65.06       63.70     31.18 o 
  -9  13   8      304.72      368.46     32.26 o 
  -8  13   8       76.26       49.94     18.03 o 
  -7  13   8      807.37      850.83     33.16 o 
  -6  13   8      258.49      302.44     19.96 o 
  -5  13   8      272.23      244.75     17.68 o 
  -4  13   8      317.65      333.42     23.22 o 
  -3  13   8      306.59      371.47     44.77 o 
  -2  13   8      938.79      867.88     41.94 o 
  -1  13   8        1.94       19.99     18.65 o 
   0  13   8      505.61      517.64     37.15 o 
   1  13   8        2.02       -0.55     19.76 o 
   2  13   8      243.78      141.54     27.42 o 
   3  13   8      220.74      279.21     22.93 o 
   4  13   8       37.04       44.47     17.28 o 
   5  13   8       66.44       53.47     18.98 o 
   6  13   8       46.20       31.64     20.05 o 
   7  13   8       56.34       23.58     21.77 o 
   8  13   8       64.46       72.02     24.29 o 
   9  13   8        3.31       -3.21     24.57 o 
 -13  14   8       87.25       57.23     62.67 o 
 -12  14   8        1.71       14.36     26.72 o 
 -11  14   8       25.25       29.37     24.61 o 
 -10  14   8       18.62       45.50     29.00 o 
  -9  14   8        0.05       13.94     18.02 o 
  -8  14   8       45.10       71.62     18.51 o 
  -7  14   8       60.74       66.17     17.37 o 
  -6  14   8       91.99      103.82     17.73 o 
  -5  14   8       72.82       67.21     14.77 o 
  -4  14   8        5.81       -5.17     13.97 o 
  -3  14   8       35.49       18.94     15.01 o 
  -2  14   8      125.65      161.45     52.32 o 
  -1  14   8       81.58       84.22     22.52 o 
   0  14   8      320.19      315.75     32.10 o 
   1  14   8       21.77       14.15     20.68 o 
   2  14   8      218.94      232.66     22.00 o 
   3  14   8      149.70      173.98     26.67 o 
   4  14   8        7.67        8.04     16.57 o 
   5  14   8        1.63       14.60     18.12 o 
   6  14   8       18.09       11.01     39.97 o 
   7  14   8       59.15       87.73     23.41 o 
   8  14   8       18.51        6.72     23.82 o 
   9  14   8      119.93      156.93     30.27 o 
 -12  15   8        0.53       -0.91     27.03 o 
 -11  15   8      176.98      146.49     28.53 o 
 -10  15   8      113.01      138.60     25.15 o 
  -9  15   8      148.53      148.45     22.53 o 
  -8  15   8      102.25       92.50     20.58 o 
  -7  15   8      234.86      213.23     22.69 o 
  -6  15   8       28.59       21.91     15.00 o 
  -5  15   8       30.98        9.37     13.44 o 
  -4  15   8      181.90      188.29     20.37 o 
  -3  15   8       73.94      101.07     31.23 o 
  -2  15   8       19.07        0.61     21.80 o 
  -1  15   8        1.55      -12.77     19.63 o 
   0  15   8      643.31      624.46     78.20 o 
   1  15   8      300.68      302.74     45.89 o 
   2  15   8       75.96       84.65     25.40 o 
   3  15   8      426.13      469.74     29.40 o 
   4  15   8        0.77       -6.84     20.22 o 
   5  15   8        1.11      -17.14     18.93 o 
   6  15   8        0.02       11.19     22.41 o 
   7  15   8       57.14       69.85     30.93 o 
   8  15   8       24.95       27.86     25.82 o 
 -12  16   8        7.87       11.04     28.48 o 
 -11  16   8        0.04       -2.60     42.39 o 
 -10  16   8       23.90       44.71     43.12 o 
  -9  16   8        3.68        3.33     17.00 o 
  -8  16   8       12.66       23.46     18.61 o 
  -7  16   8        2.10      -15.58     17.40 o 
  -6  16   8        7.73        0.49     17.48 o 
  -5  16   8       14.16       24.12     26.62 o 
  -4  16   8        0.46        2.22     22.26 o 
  -3  16   8       22.13        1.25     21.79 o 
  -2  16   8      522.09      635.41     68.74 o 
  -1  16   8       75.24       68.27     58.29 o 
   0  16   8      122.30      144.31     29.13 o 
   1  16   8        5.37        5.22     25.10 o 
   2  16   8        2.50       11.43     24.85 o 
   3  16   8        6.16       29.31     27.17 o 
   4  16   8       58.97       51.90     27.07 o 
   5  16   8       19.03       28.50     25.35 o 
   6  16   8        2.83       12.80     23.27 o 
   7  16   8       91.32      140.90     36.65 o 
   8  16   8       32.32       13.04     34.62 o 
 -11  17   8       91.17      126.32     33.86 o 
 -10  17   8      238.22      264.96    104.24 o 
  -9  17   8      167.63      145.60     24.58 o 
  -8  17   8       48.72       35.09     21.29 o 
  -7  17   8       71.24       59.75     20.32 o 
  -6  17   8        2.20       25.14     18.65 o 
  -5  17   8       12.53       32.69     15.90 o 
  -4  17   8        6.86       -5.05     23.87 o 
  -3  17   8       25.59       15.46     23.77 o 
  -2  17   8      136.36      136.84     30.39 o 
  -1  17   8       93.09       21.57     26.93 o 
   0  17   8        8.76       42.64     28.35 o 
   1  17   8        1.50        7.12     27.92 o 
   2  17   8        0.19       14.89     27.94 o 
   3  17   8       27.00       26.96     28.38 o 
   4  17   8        1.39       24.81     27.89 o 
   5  17   8        7.11      -24.13     30.37 o 
   6  17   8       41.13       74.69     25.60 o 
   7  17   8       22.56       26.62     27.23 o 
 -10  18   8       28.50       29.32     28.93 o 
  -9  18   8       35.93       38.86     24.05 o 
  -8  18   8        0.17      -18.60     18.60 o 
  -7  18   8       41.81       26.34     21.39 o 
  -6  18   8      108.47      143.50     34.28 o 
  -5  18   8       44.83       50.75     21.91 o 
  -4  18   8      113.09       79.04     28.92 o 
  -3  18   8      226.47      197.42     33.09 o 
  -2  18   8       11.26      -17.89     26.02 o 
  -1  18   8       62.28        9.73     29.08 o 
   0  18   8        0.08      -21.80     27.11 o 
   1  18   8       28.25       82.52     31.61 o 
   2  18   8        2.01      -25.72     30.12 o 
   3  18   8        2.34        9.95     31.03 o 
   4  18   8        7.06       19.80     32.59 o 
   5  18   8       14.89      -14.01     33.86 o 
   6  18   8        4.00      -10.77     34.10 o 
  -9  19   8       12.67      -19.91     24.86 o 
  -8  19   8      199.56      275.94     38.12 o 
  -7  19   8        3.09       12.23     22.61 o 
  -6  19   8        7.03      -25.25     28.35 o 
  -5  19   8       12.50       18.15     29.26 o 
  -4  19   8        5.54      -13.80     29.59 o 
  -3  19   8       33.00       65.57     30.67 o 
  -2  19   8       32.44       59.58     32.38 o 
  -1  19   8        3.82       15.65     30.09 o 
   0  19   8        9.28       33.03     31.36 o 
   1  19   8        0.56       35.23     49.03 o 
   2  19   8       10.50      -15.24     32.90 o 
   3  19   8        0.82       -4.09     34.03 o 
   4  19   8        1.35      -26.54     33.43 o 
   5  19   8       10.57       37.30     38.69 o 
  -8  20   8        2.90       26.14     41.78 o 
  -7  20   8        1.84      -11.94     49.08 o 
  -6  20   8       44.28       19.86     31.93 o 
  -5  20   8       22.15       32.92     29.17 o 
  -4  20   8       30.45       54.12     33.62 o 
  -3  20   8       92.69       67.31     35.08 o 
  -2  20   8        1.12       -0.72     43.17 o 
  -1  20   8       10.55       22.62     34.26 o 
   0  20   8        2.35      -25.90     33.42 o 
   1  20   8       11.16      -27.91     34.01 o 
   2  20   8        3.38       15.41     36.36 o 
   3  20   8        0.47      -34.97     34.97 o 
  -6  21   8       93.62       45.89     46.20 o 
  -5  21   8       15.28       34.02     45.17 o 
  -4  21   8        3.00      -24.39     35.39 o 
  -3  21   8       44.58       57.39     36.14 o 
  -2  21   8        5.20      -14.20     37.32 o 
  -1  21   8       16.82       21.85     37.88 o 
   0  21   8        0.06       11.04     37.83 o 
   1  21   8       39.57       42.43     64.88 o 
 -17   0   9       25.97       10.91     40.44 o 
 -15   0   9       27.22       32.66     24.69 o 
 -13   0   9      363.22      423.44     33.70 o 
 -11   0   9      826.96      674.41     49.08 o 
  -9   0   9      121.51      123.79     27.06 o 
  -7   0   9     1207.06     1240.45     43.63 o 
  -5   0   9     6144.64     6596.19    125.93 o 
  -3   0   9        8.67       -5.68      8.57 o 
  -1   0   9     3707.23     3920.33     85.51 o 
   1   0   9      671.25      633.50     24.89 o 
   3   0   9        2.34       12.97     17.90 o 
   5   0   9      554.00      526.74     41.88 o 
   7   0   9      177.31      144.37     33.13 o 
   9   0   9      580.13      646.01     54.95 o 
  11   0   9       20.33       49.91     38.28 o 
 -17   1   9        1.02       -2.21     29.41 o 
 -16   1   9        1.29       18.70     24.67 o 
 -15   1   9        3.17       -4.83     17.36 o 
 -14   1   9       46.66       39.26     18.61 o 
 -13   1   9        2.22        5.39     14.35 o 
 -12   1   9     1186.25     1086.95     53.56 o 
 -11   1   9      378.16      342.75     29.96 o 
 -10   1   9     1083.42      969.56     39.07 o 
  -9   1   9        2.49        6.62     13.66 o 
  -8   1   9     1523.93     1375.61     43.98 o 
  -7   1   9      343.39      307.36     12.56 o 
  -6   1   9      566.33      558.20     16.12 o 
  -5   1   9      710.54      657.70     17.53 o 
  -4   1   9      107.51      135.06      9.93 o 
  -3   1   9     3256.47     3393.39     51.35 o 
  -2   1   9      985.26     1076.80     23.13 o 
  -1   1   9       87.61       71.12      8.55 o 
   0   1   9       21.72       10.39      6.64 o 
   1   1   9      618.94      733.00     22.21 o 
   2   1   9       70.19       58.38     11.05 o 
   3   1   9      303.25      365.14     24.50 o 
   4   1   9       58.15       73.72     17.00 o 
   5   1   9       50.00       32.38     25.16 o 
   6   1   9      381.69      445.57     49.24 o 
   7   1   9      143.42      107.72     22.29 o 
   8   1   9       40.57       -0.66     20.95 o 
   9   1   9        7.70       14.31     18.78 o 
  10   1   9       63.83       81.40     21.62 o 
  11   1   9        6.25       -7.03     20.69 o 
  12   1   9       50.79       48.26     39.72 o 
 -16   2   9        3.72       34.00     22.66 o 
 -15   2   9       34.07       24.04     20.39 o 
 -14   2   9        9.49       17.71     16.03 o 
 -13   2   9      833.59      795.36     28.09 o 
 -12   2   9       60.33       71.77     21.86 o 
 -11   2   9      217.28      205.43     25.24 o 
 -10   2   9     1010.38      931.36     38.80 o 
  -9   2   9       55.54       25.04     14.53 o 
  -8   2   9     1157.91     1209.48     41.43 o 
  -7   2   9       17.00       10.43      7.08 o 
  -6   2   9      852.71      786.50     19.10 o 
  -5   2   9     1412.42     1498.35     28.54 o 
  -4   2   9      529.21      623.05     17.43 o 
  -3   2   9      574.42      668.96     17.88 o 
  -2   2   9      625.02      616.35     17.20 o 
  -1   2   9      427.87      440.76     14.66 o 
   0   2   9        4.41        3.16      7.66 o 
   1   2   9     2182.57     2306.36     45.08 o 
   2   2   9      329.39      347.19     39.05 o 
   3   2   9       20.81       -3.61      8.38 o 
   4   2   9        8.88       -8.13     15.43 o 
   5   2   9       23.05       24.55     21.56 o 
   6   2   9      543.60      596.00     32.97 o 
   7   2   9       91.05       91.66     16.88 o 
   8   2   9       15.32       12.67     17.31 o 
   9   2   9        5.76       11.00     18.17 o 
  10   2   9       11.88       10.09     20.59 o 
  11   2   9       40.45       68.06     24.06 o 
  12   2   9       78.12       78.00     48.67 o 
 -16   3   9        0.10       26.62     22.40 o 
 -15   3   9        7.97       -2.83     19.26 o 
 -14   3   9        8.28       34.93     19.03 o 
 -13   3   9      353.53      378.75     22.89 o 
 -12   3   9     1515.28     1430.23     51.90 o 
 -11   3   9     1427.37     1322.99    138.30 o 
 -10   3   9     2694.74     2493.24     67.78 o 
  -9   3   9      594.00      563.69     29.83 o 
  -8   3   9      347.62      331.79     23.71 o 
  -7   3   9       92.47       82.62      9.96 o 
  -6   3   9      320.78      290.95     12.74 o 
  -5   3   9      512.48      527.49     15.82 o 
  -4   3   9     3152.65     3283.82     50.56 o 
  -3   3   9        0.74        2.57      6.56 o 
  -2   3   9      217.66      208.21     11.94 o 
  -1   3   9        1.91       -5.58      8.06 o 
   0   3   9      997.13     1122.99     28.02 o 
   1   3   9     2595.47     2501.84     68.50 o 
   2   3   9       70.93       76.74     10.71 o 
   3   3   9     1078.60     1080.41     39.06 o 
   4   3   9       13.38       14.70     15.28 o 
   5   3   9        9.43       -9.19     15.06 o 
   6   3   9      171.21      178.97     20.04 o 
   7   3   9       34.71        4.94     14.80 o 
   8   3   9      130.16      151.33     20.66 o 
   9   3   9       52.21       26.34     19.91 o 
  10   3   9        1.12       -4.25     20.58 o 
  11   3   9        6.88        5.06     22.77 o 
  12   3   9        0.15       39.24     32.41 o 
 -16   4   9       14.87       27.33     22.28 o 
 -15   4   9       30.21      -18.85     21.13 o 
 -14   4   9       37.96       55.54     20.59 o 
 -13   4   9       55.28       28.54     17.53 o 
 -12   4   9        9.65       12.31     29.33 o 
 -11   4   9      307.87      319.09     29.50 o 
 -10   4   9      981.73     1028.54     41.17 o 
  -9   4   9     1063.71     1078.69     41.30 o 
  -8   4   9       64.75       78.95     13.43 o 
  -7   4   9      144.72      170.16     20.92 o 
  -6   4   9     1209.58     1172.80     24.91 o 
  -5   4   9       12.36        1.37      6.75 o 
  -4   4   9      425.58      430.69     19.06 o 
  -3   4   9     1347.82     1453.57     28.60 o 
  -2   4   9      315.56      281.32     13.04 o 
  -1   4   9       72.81       70.08     10.07 o 
   0   4   9      451.16      413.49     27.25 o 
   1   4   9       22.14       37.02      9.65 o 
   2   4   9        9.79        0.07     12.10 o 
   3   4   9      171.60      168.98     20.22 o 
   4   4   9       10.99        3.78     16.31 o 
   5   4   9        7.20      -12.42     12.42 o 
   6   4   9       47.79       26.52     15.33 o 
   7   4   9      186.18      205.56     52.02 o 
   8   4   9        3.00       -9.62     17.59 o 
   9   4   9       29.34       29.07     18.24 o 
  10   4   9      105.36      158.20     25.25 o 
  11   4   9       37.90        7.59     23.51 o 
  12   4   9        0.87        7.18     46.87 o 
 -16   5   9        6.57      -10.62     22.56 o 
 -15   5   9       15.14       29.99     22.14 o 
 -14   5   9       15.65        5.16     19.11 o 
 -13   5   9      360.04      343.18     26.89 o 
 -12   5   9      277.50      280.26     28.71 o 
 -11   5   9     2220.99     2155.71     93.84 o 
 -10   5   9      344.60      370.03     29.37 o 
  -9   5   9      716.83      658.35     63.08 o 
  -8   5   9     1059.17      990.88     29.42 o 
  -7   5   9      930.53      873.47     37.75 o 
  -6   5   9       40.96       51.64     10.77 o 
  -5   5   9        9.85       -1.17      8.60 o 
  -4   5   9      334.61      315.45     13.77 o 
  -3   5   9      412.63      417.79     15.41 o 
  -2   5   9        0.06       -4.31      6.51 o 
  -1   5   9      217.19      251.83     14.11 o 
   0   5   9      158.30      166.16     13.24 o 
   1   5   9     1690.80     1590.86     34.83 o 
   2   5   9      369.43      351.96     24.74 o 
   3   5   9        1.61       12.84     15.90 o 
   4   5   9        6.66      -14.38     14.38 o 
   5   5   9       86.22       61.31     15.21 o 
   6   5   9       94.93       97.79     18.34 o 
   7   5   9      297.91      331.34     25.53 o 
   8   5   9       25.45       49.15     18.52 o 
   9   5   9       13.61      -12.62     19.27 o 
  10   5   9        2.79       -1.75     21.03 o 
  11   5   9        3.14      -22.07     22.07 o 
 -16   6   9       36.48       44.05     24.42 o 
 -15   6   9        0.55       14.16     22.66 o 
 -14   6   9        0.00       10.73     19.10 o 
 -13   6   9        6.24       10.79     17.61 o 
 -12   6   9       49.67       43.47     19.94 o 
 -11   6   9       98.70      109.15     21.64 o 
 -10   6   9      482.11      478.66     48.05 o 
  -9   6   9      466.42      423.10     31.44 o 
  -8   6   9      151.72      172.12     16.59 o 
  -7   6   9      162.32      148.53     15.71 o 
  -6   6   9      508.86      467.40     16.41 o 
  -5   6   9       90.71      132.03     11.39 o 
  -4   6   9      358.72      360.32     14.82 o 
  -3   6   9       77.00       76.47     13.48 o 
  -2   6   9      596.58      572.40     22.91 o 
  -1   6   9        0.37       -8.47      8.47 o 
   0   6   9       90.88       97.02     11.51 o 
   1   6   9      465.85      512.18     27.35 o 
   2   6   9       77.36       69.11     23.31 o 
   3   6   9      370.80      376.13     27.79 o 
   4   6   9        1.76      -13.00     13.00 o 
   5   6   9        2.00       -2.71     13.33 o 
   6   6   9       36.69       34.02     16.04 o 
   7   6   9        0.18      -15.65     15.65 o 
   8   6   9      210.61      266.57     26.13 o 
   9   6   9       44.45       15.94     18.84 o 
  10   6   9        9.98       -4.60     20.19 o 
  11   6   9        0.18      -18.48     22.76 o 
 -16   7   9       47.04       15.77     38.74 o 
 -15   7   9       24.98       22.62     22.55 o 
 -14   7   9        0.51      -14.49     19.35 o 
 -13   7   9      204.14      196.96     34.61 o 
 -12   7   9        3.98      -15.29     18.82 o 
 -11   7   9     1126.49     1048.83    115.14 o 
 -10   7   9       14.67        2.30     23.56 o 
  -9   7   9      741.95      693.47     88.13 o 
  -8   7   9        6.00        1.59     12.13 o 
  -7   7   9      530.05      559.92     23.72 o 
  -6   7   9      658.59      624.53     19.28 o 
  -5   7   9      316.78      345.44     18.77 o 
  -4   7   9      421.42      407.90     16.21 o 
  -3   7   9       41.99       43.34      9.31 o 
  -2   7   9      228.74      219.20     15.23 o 
  -1   7   9      140.43      149.14     13.35 o 
   0   7   9       11.04       22.87     13.40 o 
   1   7   9      331.00      343.85     26.22 o 
   2   7   9      214.36      198.48     22.62 o 
   3   7   9      512.58      503.92     32.34 o 
   4   7   9      552.35      485.88     24.43 o 
   5   7   9      668.41      744.38     29.80 o 
   6   7   9      125.01       86.76     18.23 o 
   7   7   9        8.63      -15.41     16.92 o 
   8   7   9       21.87       14.65     18.81 o 
   9   7   9        6.44       -3.53     19.48 o 
  10   7   9        0.10       33.15     22.13 o 
  11   7   9       32.78       36.26     29.09 o 
 -15   8   9        0.01      -21.15     21.15 o 
 -14   8   9       13.19      -15.38     18.88 o 
 -13   8   9       11.59       -8.48     17.85 o 
 -12   8   9       11.04      -17.78     19.19 o 
 -11   8   9        2.45      -16.42     18.21 o 
 -10   8   9       54.25       55.16     48.41 o 
  -9   8   9       20.74       -5.98     28.04 o 
  -8   8   9      357.55      381.86     22.69 o 
  -7   8   9       21.05       29.78     12.77 o 
  -6   8   9      210.36      232.74     20.50 o 
  -5   8   9      990.10     1017.59     30.46 o 
  -4   8   9        0.02        1.76      8.42 o 
  -3   8   9      774.83      776.15     24.51 o 
  -2   8   9      437.39      476.29     19.11 o 
  -1   8   9     1029.46     1001.05     32.42 o 
   0   8   9       51.43       21.67     15.06 o 
   1   8   9      403.64      419.69     27.89 o 
   2   8   9        4.27      -14.32     14.32 o 
   3   8   9      155.42      153.68     23.59 o 
   4   8   9       65.52       43.79     14.86 o 
   5   8   9        0.90        0.62     14.23 o 
   6   8   9        3.79        2.74     15.94 o 
   7   8   9       85.67      107.98     27.16 o 
   8   8   9        1.74      -21.59     21.59 o 
   9   8   9        3.36       -9.91     20.83 o 
  10   8   9       54.02       27.69     23.00 o 
  11   8   9        2.11       20.17     30.79 o 
 -15   9   9        7.54       -9.62     27.29 o 
 -14   9   9        4.95       13.68     20.23 o 
 -13   9   9        2.05       -8.69     23.51 o 
 -12   9   9      106.84      151.26     26.49 o 
 -11   9   9      100.00      114.90     24.18 o 
 -10   9   9       26.33        2.02     19.04 o 
  -9   9   9      311.47      374.39     30.67 o 
  -8   9   9       18.49       21.03     19.98 o 
  -7   9   9      976.77      960.63     31.19 o 
  -6   9   9       25.84       34.49     10.88 o 
  -5   9   9     2765.40     2777.53     48.75 o 
  -4   9   9        2.25        0.22      8.76 o 
  -3   9   9      729.57      689.46     23.88 o 
  -2   9   9       50.17       30.86     10.89 o 
  -1   9   9        1.12        8.30     13.49 o 
   0   9   9      377.97      422.78     45.48 o 
   1   9   9       15.50        9.08     17.24 o 
   2   9   9        1.47       12.32     17.16 o 
   3   9   9      327.77      414.38     49.86 o 
   4   9   9        0.92       -6.49     14.17 o 
   5   9   9      540.55      493.98     27.58 o 
   6   9   9        1.39       -5.13     15.64 o 
   7   9   9      145.86      185.35     25.47 o 
   8   9   9        4.54       -5.90     34.45 o 
   9   9   9       30.99       25.28     21.69 o 
  10   9   9       11.45       15.61     24.69 o 
 -15  10   9       63.86       62.24     32.46 o 
 -14  10   9       14.09       -2.99     26.39 o 
 -13  10   9        8.91        5.96     18.51 o 
 -12  10   9        4.30        5.37     17.86 o 
 -11  10   9        6.23      -19.50     19.50 o 
 -10  10   9       63.99       31.14     20.51 o 
  -9  10   9      135.15      184.07     19.54 o 
  -8  10   9       88.61       77.33     16.43 o 
  -7  10   9     1412.66     1494.78     40.91 o 
  -6  10   9        0.38       -9.92      9.92 o 
  -5  10   9     1777.77     1708.69     36.02 o 
  -4  10   9     1223.58     1196.80     29.07 o 
  -3  10   9     1847.46     1730.32     40.50 o 
  -2  10   9       10.87        9.89     10.74 o 
  -1  10   9      174.94      230.35     23.92 o 
   0  10   9        4.31       16.72     16.27 o 
   1  10   9     1191.44     1221.06     62.05 o 
   2  10   9      475.65      407.56     55.51 o 
   3  10   9       57.96       43.08     15.18 o 
   4  10   9       12.61       10.15     14.76 o 
   5  10   9        4.51       -7.64     15.26 o 
   6  10   9        2.21      -15.77     15.77 o 
   7  10   9       90.28       95.04     20.97 o 
   8  10   9      123.44      132.79     24.92 o 
   9  10   9       53.86       50.51     23.73 o 
  10  10   9       21.28        1.69     25.88 o 
 -14  11   9        2.08       11.23     25.78 o 
 -13  11   9       24.27       -4.45     19.62 o 
 -12  11   9       82.18       65.58     21.50 o 
 -11  11   9        5.38       12.90     20.53 o 
 -10  11   9        0.01        9.89     26.70 o 
  -9  11   9       18.18       -3.86     18.62 o 
  -8  11   9      235.26      241.21     21.70 o 
  -7  11   9     1456.79     1594.08     43.26 o 
  -6  11   9      787.40      821.82     25.59 o 
  -5  11   9     1826.20     1873.64     39.00 o 
  -4  11   9      398.88      443.61     19.55 o 
  -3  11   9      879.73      953.50     36.39 o 
  -2  11   9      421.36      393.72     28.32 o 
  -1  11   9       56.01       87.29     19.80 o 
   0  11   9       56.91       97.15     22.18 o 
   1  11   9        3.35        1.54     17.65 o 
   2  11   9       16.32       26.94     23.05 o 
   3  11   9      300.86      292.96     23.26 o 
   4  11   9        8.42        0.27     15.26 o 
   5  11   9       17.86      -11.54     16.37 o 
   6  11   9       13.57       10.28     18.62 o 
   7  11   9       11.59       18.52     19.73 o 
   8  11   9        1.72       12.58     21.50 o 
   9  11   9        2.85       -8.47     22.79 o 
  10  11   9        6.33        2.92     26.08 o 
 -14  12   9        5.76      -15.20     34.83 o 
 -13  12   9       11.27       25.24     35.65 o 
 -12  12   9        2.34      -12.57     18.27 o 
 -11  12   9      141.78      135.80     26.62 o 
 -10  12   9        5.18       48.07     21.09 o 
  -9  12   9      143.60      158.00     21.22 o 
  -8  12   9       71.83       68.14     17.64 o 
  -7  12   9      785.74      871.28     33.00 o 
  -6  12   9      368.69      398.57     21.70 o 
  -5  12   9      213.99      209.18     16.49 o 
  -4  12   9        9.25        9.15     12.46 o 
  -3  12   9      556.27      552.08     25.25 o 
  -2  12   9       90.20       55.66     18.42 o 
  -1  12   9      149.63      193.70     32.00 o 
   0  12   9        4.69       39.27     20.68 o 
   1  12   9       19.03        2.12     18.88 o 
   2  12   9      113.45      112.95     24.46 o 
   3  12   9       36.24       24.95     15.77 o 
   4  12   9       39.03       59.32     18.85 o 
   5  12   9        2.87       -3.35     17.14 o 
   6  12   9       16.69       26.11     19.47 o 
   7  12   9       26.69      -18.75     19.67 o 
   8  12   9       36.48       33.60     22.25 o 
   9  12   9       35.96       14.97     23.77 o 
 -13  13   9       11.88        9.67     28.84 o 
 -12  13   9       40.73       55.23     37.93 o 
 -11  13   9       86.64       76.31     26.45 o 
 -10  13   9       16.02       23.62     21.14 o 
  -9  13   9      650.59      658.65     30.77 o 
  -8  13   9        9.21       -5.09     15.69 o 
  -7  13   9      592.00      579.24     27.55 o 
  -6  13   9       48.45       45.61     13.25 o 
  -5  13   9        3.91        3.60     12.79 o 
  -4  13   9      602.60      627.24     26.44 o 
  -3  13   9       32.58       33.13     20.43 o 
  -2  13   9       13.76       -1.04     18.20 o 
  -1  13   9        3.27       -9.02     17.66 o 
   0  13   9      255.93      325.30     52.79 o 
   1  13   9        2.63        7.22     19.21 o 
   2  13   9       15.85       15.90     22.28 o 
   3  13   9       13.71        1.64     15.84 o 
   4  13   9      119.17      147.29     21.86 o 
   5  13   9       56.37       66.24     20.22 o 
   6  13   9       67.32       37.87     20.49 o 
   7  13   9        1.61      -20.99     20.99 o 
   8  13   9        0.68       -7.63     23.49 o 
   9  13   9       51.34       47.57     27.35 o 
 -13  14   9       73.85      117.49     43.89 o 
 -12  14   9       38.95       59.66     55.15 o 
 -11  14   9        4.36       13.41     40.93 o 
 -10  14   9        1.67        8.67     21.99 o 
  -9  14   9      196.15      231.93     24.22 o 
  -8  14   9       86.45       97.45     20.34 o 
  -7  14   9      111.39      139.70     20.91 o 
  -6  14   9      165.02      140.71     19.35 o 
  -5  14   9       60.68       59.77     14.41 o 
  -4  14   9        2.35       -7.80     15.04 o 
  -3  14   9        0.43      -18.47     18.47 o 
  -2  14   9       37.39       46.47     21.48 o 
  -1  14   9       37.22       40.20     21.00 o 
   0  14   9       21.90       49.41     22.79 o 
   1  14   9       59.33       57.38     23.84 o 
   2  14   9       58.35       91.50     27.07 o 
   3  14   9        4.85       19.90     17.50 o 
   4  14   9       11.22        5.39     21.04 o 
   5  14   9       56.75       32.70     27.11 o 
   6  14   9       81.02      129.32     33.77 o 
   7  14   9       33.85       44.09     24.31 o 
   8  14   9       75.72       50.92     36.55 o 
 -12  15   9       33.57       30.18     33.39 o 
 -11  15   9       36.69      111.99     36.01 o 
 -10  15   9       93.23      119.19     41.21 o 
  -9  15   9      155.91      155.62     34.45 o 
  -8  15   9      232.80      239.56     33.81 o 
  -7  15   9      157.87      181.95     31.75 o 
  -6  15   9       19.15       48.83     18.74 o 
  -5  15   9      150.64      186.31     18.86 o 
  -4  15   9      147.99      171.34     27.37 o 
  -3  15   9      286.32      403.52     36.65 o 
  -2  15   9       53.31       56.36     34.32 o 
  -1  15   9      155.17      213.34     49.86 o 
   0  15   9      107.63      129.86     26.97 o 
   1  15   9        0.45        3.45     23.38 o 
   2  15   9      113.40      111.73     28.46 o 
   3  15   9       71.86       75.86     28.40 o 
   4  15   9        0.76       14.32     19.57 o 
   5  15   9       31.32       -6.10     20.86 o 
   6  15   9       33.61       35.57     22.83 o 
   7  15   9        1.41        4.58     23.51 o 
   8  15   9      105.21       85.10     36.84 o 
 -12  16   9        2.27      -29.33     41.88 o 
 -11  16   9        4.49      -26.71     26.71 o 
 -10  16   9        1.92      -26.13     32.86 o 
  -9  16   9       51.26       30.53     21.82 o 
  -8  16   9       80.79       96.25     22.86 o 
  -7  16   9        4.29       31.70     20.49 o 
  -6  16   9       68.94      108.00     20.32 o 
  -5  16   9       55.57       70.94     23.76 o 
  -4  16   9      175.63      159.06     41.83 o 
  -3  16   9       76.37       73.29     24.69 o 
  -2  16   9       33.39       33.55     24.62 o 
  -1  16   9      167.84      161.07     46.82 o 
   0  16   9       98.59       62.92     26.43 o 
   1  16   9        2.37       -5.84     23.46 o 
   2  16   9       20.94       34.38     28.64 o 
   3  16   9        0.06       23.51     36.38 o 
   4  16   9        5.51        5.20     31.13 o 
   5  16   9        3.04       15.26     22.75 o 
   6  16   9       19.21       55.53     24.37 o 
   7  16   9       19.78       31.25     26.19 o 
 -11  17   9        2.57        8.04     28.82 o 
 -10  17   9       20.59       40.95     34.78 o 
  -9  17   9       12.69       -2.35     22.14 o 
  -8  17   9       17.36       -2.38     20.92 o 
  -7  17   9       16.76       49.46     21.58 o 
  -6  17   9       57.95       53.83     21.16 o 
  -5  17   9       23.06       28.55     21.97 o 
  -4  17   9       84.91      108.53     28.79 o 
  -3  17   9       15.13       22.81     24.29 o 
  -2  17   9        0.93      -24.62     24.62 o 
  -1  17   9        9.64        8.78     54.49 o 
   0  17   9       65.27       72.29     28.68 o 
   1  17   9       29.16        6.98     27.44 o 
   2  17   9       96.90       74.36     43.94 o 
   3  17   9       36.64       91.19     31.85 o 
   4  17   9        5.50        1.30     29.22 o 
   5  17   9        5.36      -25.49     32.92 o 
   6  17   9      268.82      234.56     43.26 o 
 -10  18   9        0.23      -10.37     41.37 o 
  -9  18   9       23.06       51.95     25.49 o 
  -8  18   9      144.08      255.88     62.66 o 
  -7  18   9       20.13       22.53     21.25 o 
  -6  18   9        0.70      -17.34     49.29 o 
  -5  18   9        3.42      -20.84     20.84 o 
  -4  18   9       39.29       27.13     42.91 o 
  -3  18   9        6.45       13.40     29.11 o 
  -2  18   9       73.06      104.57     31.34 o 
  -1  18   9        4.78      -29.91     53.25 o 
   0  18   9       16.61       34.17     31.69 o 
   1  18   9       48.54       21.82     53.04 o 
   2  18   9        5.71      -25.17     28.72 o 
   3  18   9        5.99       22.42     31.79 o 
   4  18   9        1.23      -15.21     32.78 o 
   5  18   9        1.59       -1.15     33.54 o 
  -9  19   9        7.47       84.79     44.45 o 
  -8  19   9        1.80       -9.89     21.30 o 
  -7  19   9      111.11      114.55     46.10 o 
  -6  19   9        0.00       -9.44     29.30 o 
  -5  19   9       73.19       89.06     31.23 o 
  -4  19   9       91.84       92.93     34.32 o 
  -3  19   9        0.00      -30.56     30.56 o 
  -2  19   9       31.72       17.44     30.74 o 
  -1  19   9        3.85      -28.86     28.86 o 
   0  19   9       77.93       62.00     34.51 o 
   1  19   9       71.67       23.67     33.19 o 
   2  19   9       14.02       47.08     33.60 o 
   3  19   9        4.74       34.72     36.52 o 
   4  19   9      140.65      203.84     45.34 o 
  -7  20   9       16.94      -12.23     32.79 o 
  -6  20   9       15.86        8.82     43.01 o 
  -5  20   9        4.03       -3.86     32.07 o 
  -4  20   9       47.96       87.46     37.38 o 
  -3  20   9        0.04       27.41     34.11 o 
  -2  20   9       17.12       39.93     35.92 o 
  -1  20   9       20.71      -32.18     32.18 o 
   0  20   9        1.48       -1.19     33.94 o 
   1  20   9        4.81       12.20     34.76 o 
   2  20   9        3.59       -2.11     35.28 o 
  -5  21   9       60.50       65.14     47.95 o 
  -4  21   9       35.00       25.50     59.58 o 
  -3  21   9        9.62       -5.84     38.26 o 
  -2  21   9       10.89      -36.27     36.27 o 
  -1  21   9       10.12       47.26     37.93 o 
   0  21   9        1.64        7.72     51.14 o 
 -16   0  10        2.03      -26.92     26.92 o 
 -14   0  10      203.75      196.11     30.73 o 
 -12   0  10        0.03      -19.04     25.31 o 
 -10   0  10       54.25       46.10     25.62 o 
  -8   0  10      815.08      708.67     45.07 o 
  -6   0  10     1321.46     1316.29     38.29 o 
  -4   0  10      458.01      460.81     22.80 o 
  -2   0  10     3311.18     3472.95    185.27 o 
   0   0  10       45.65       29.60     12.14 o 
   2   0  10      468.56      436.43     31.64 o 
   4   0  10       64.54       40.85     22.74 o 
   6   0  10       26.08       28.50     27.68 o 
   8   0  10      193.80      188.20     40.34 o 
  10   0  10       28.83       64.52     41.47 o 
 -16   1  10       22.14       15.76     22.82 o 
 -15   1  10       52.21       52.25     18.51 o 
 -14   1  10       15.88        6.60     16.04 o 
 -13   1  10       53.05       73.77     22.17 o 
 -12   1  10        0.02       -1.37     20.27 o 
 -11   1  10       61.71       47.30     18.81 o 
 -10   1  10       31.89        2.53     16.15 o 
  -9   1  10      207.11      178.93     21.14 o 
  -8   1  10      520.23      457.19     29.02 o 
  -7   1  10       70.20       56.65      9.07 o 
  -6   1  10      268.67      255.11     13.28 o 
  -5   1  10       35.56       25.38      8.07 o 
  -4   1  10       29.27       19.43      9.91 o 
  -3   1  10      185.01      141.14     10.81 o 
  -2   1  10       47.28       47.00      8.27 o 
  -1   1  10      379.89      355.70     14.29 o 
   0   1  10      318.18      350.66     13.89 o 
   1   1  10     2321.66     2151.53     37.96 o 
   2   1  10      153.79      142.34     24.03 o 
   3   1  10        3.91        9.14      9.95 o 
   4   1  10        1.24       -1.35     14.97 o 
   5   1  10      275.17      297.80     27.94 o 
   6   1  10       89.75       85.73     22.14 o 
   7   1  10       19.03       58.91     21.52 o 
   8   1  10       18.10       -1.54     20.98 o 
   9   1  10       15.68       33.23     25.94 o 
  10   1  10       17.34        6.14     27.96 o 
  11   1  10        9.95      -27.71     27.71 o 
 -16   2  10       21.31       40.52     22.81 o 
 -15   2  10        1.88       -1.40     20.19 o 
 -14   2  10        3.36      -14.87     16.85 o 
 -13   2  10        7.78       -4.43     19.41 o 
 -12   2  10       21.45        0.23     18.87 o 
 -11   2  10      480.20      471.44     34.00 o 
 -10   2  10       48.44       25.21     24.08 o 
  -9   2  10       50.78       17.67     15.33 o 
  -8   2  10        9.50       19.67     14.65 o 
  -7   2  10       47.22       42.40     11.18 o 
  -6   2  10        0.13       -6.37      7.57 o 
  -5   2  10       27.48        4.93      7.09 o 
  -4   2  10      705.02      773.18     20.40 o 
  -3   2  10     1472.65     1578.03     30.74 o 
  -2   2  10      238.01      242.70     12.91 o 
  -1   2  10     2184.24     2175.17     38.11 o 
   0   2  10       41.78       33.51      8.55 o 
   1   2  10      389.30      444.95     26.12 o 
   2   2  10        7.80        0.29      9.62 o 
   3   2  10        8.74       32.01     15.36 o 
   4   2  10        1.51       -0.53     14.57 o 
   5   2  10      209.13      255.10     45.94 o 
   6   2  10      100.23      130.82     41.26 o 
   7   2  10      449.23      507.28     36.80 o 
   8   2  10       20.13        0.66     29.12 o 
   9   2  10       19.56       21.44     25.28 o 
  10   2  10      177.09      206.09     31.91 o 
  11   2  10        0.05      -12.15     29.91 o 
 -16   3  10        0.67      -21.28     21.28 o 
 -15   3  10       97.18       96.76     23.11 o 
 -14   3  10       20.89       21.89     19.54 o 
 -13   3  10        0.61       -1.03     20.25 o 
 -12   3  10      101.89      107.43     23.02 o 
 -11   3  10      531.67      495.12     37.97 o 
 -10   3  10        0.42       -7.13     25.21 o 
  -9   3  10      135.79      146.96     36.84 o 
  -8   3  10     1110.66     1098.51     40.76 o 
  -7   3  10      566.06      561.60     23.27 o 
  -6   3  10       76.80       78.29     11.32 o 
  -5   3  10       84.27       85.41      9.85 o 
  -4   3  10      599.00      665.43     18.78 o 
  -3   3  10       93.09      100.27     10.56 o 
  -2   3  10       22.25       23.72      7.96 o 
  -1   3  10      761.52      874.58     22.01 o 
   0   3  10      640.43      616.65     21.36 o 
   1   3  10      152.33      169.02     14.24 o 
   2   3  10      211.57      177.79     37.35 o 
   3   3  10        2.63       -2.43     15.43 o 
   4   3  10      107.69       88.62     19.32 o 
   5   3  10       36.61       26.00     19.28 o 
   6   3  10       81.08       60.12     25.26 o 
   7   3  10        1.39      -12.62     19.21 o 
   8   3  10       65.33       46.73     34.73 o 
   9   3  10       63.40       45.41     60.04 o 
  10   3  10        3.91      -20.39     20.39 o 
  11   3  10       41.91       32.22     25.09 o 
 -16   4  10        0.11      -22.49     22.49 o 
 -15   4  10       38.45       32.58     22.03 o 
 -14   4  10       15.55       38.66     20.09 o 
 -13   4  10       12.12       -6.52     20.33 o 
 -12   4  10        7.75        1.92     19.82 o 
 -11   4  10      117.22      152.17     31.80 o 
 -10   4  10       54.42       39.12     18.88 o 
  -9   4  10       37.98       39.28     17.14 o 
  -8   4  10       16.43        6.79     14.33 o 
  -7   4  10        8.14       10.15     14.91 o 
  -6   4  10     1290.52     1172.45     26.03 o 
  -5   4  10      640.17      638.68     18.66 o 
  -4   4  10      211.40      201.71     15.72 o 
  -3   4  10       87.70      131.11     14.01 o 
  -2   4  10      750.56      689.55     19.40 o 
  -1   4  10     1912.05     1978.19     36.49 o 
   0   4  10     1404.83     1291.05     31.89 o 
   1   4  10      305.32      282.43     31.10 o 
   2   4  10       84.22       90.64     39.15 o 
   3   4  10       93.54       46.19     17.73 o 
   4   4  10       86.94       91.19     19.74 o 
   5   4  10      481.22      515.12     47.03 o 
   6   4  10      160.15      178.77     26.23 o 
   7   4  10       24.88       -2.50     20.55 o 
   8   4  10      187.56      204.06     23.61 o 
   9   4  10        2.80       -1.58     19.36 o 
  10   4  10       17.32       -5.34     22.87 o 
  11   4  10       30.62      -12.34     26.35 o 
 -16   5  10       34.97       28.82     23.76 o 
 -15   5  10       81.35       82.07     29.58 o 
 -14   5  10        0.70      -13.19     18.73 o 
 -13   5  10       82.18       56.77     23.30 o 
 -12   5  10      333.33      400.80     71.77 o 
 -11   5  10        9.71        1.68     19.76 o 
 -10   5  10       94.93       96.77     20.69 o 
  -9   5  10       79.51      105.44     20.86 o 
  -8   5  10      289.48      280.45     20.01 o 
  -7   5  10       59.59       80.04     16.76 o 
  -6   5  10        0.07        0.00      8.11 o 
  -5   5  10      426.77      465.09     16.90 o 
  -4   5  10      129.66      103.26     16.63 o 
  -3   5  10      190.34      183.87     13.08 o 
  -2   5  10      527.57      544.94     17.80 o 
  -1   5  10       33.51       26.74     15.31 o 
   0   5  10       18.52       25.97     11.16 o 
   1   5  10        7.86      -10.73     13.23 o 
   2   5  10      578.09      515.22     29.50 o 
   3   5  10      235.20      256.72     34.57 o 
   4   5  10       58.12       79.40     20.45 o 
   5   5  10       38.91       28.00     18.84 o 
   6   5  10       92.17       69.92     22.25 o 
   7   5  10       21.84       21.70     17.37 o 
   8   5  10       56.78       48.75     19.62 o 
   9   5  10        0.29      -10.51     18.86 o 
  10   5  10        6.17        1.65     22.24 o 
  11   5  10        2.26      -19.01     25.91 o 
 -16   6  10       62.65       82.36     26.88 o 
 -15   6  10       47.66       43.23     21.60 o 
 -14   6  10        9.98      -17.97     17.97 o 
 -13   6  10       32.00       36.32     22.04 o 
 -12   6  10       76.28       92.83     22.44 o 
 -11   6  10       42.59       -3.70     18.81 o 
 -10   6  10      606.00      607.62     56.03 o 
  -9   6  10       36.34        7.51     22.59 o 
  -8   6  10       14.26       10.83     18.00 o 
  -7   6  10       29.22       16.88     12.35 o 
  -6   6  10        1.55        5.85      8.74 o 
  -5   6  10      772.98      829.89     22.73 o 
  -4   6  10      597.85      606.24     20.69 o 
  -3   6  10      123.75      118.20     15.48 o 
  -2   6  10      352.94      336.00     18.11 o 
  -1   6  10      178.28      211.75     24.62 o 
   0   6  10       45.75       39.08     15.72 o 
   1   6  10     1296.92     1260.46     44.44 o 
   2   6  10      364.04      385.98     39.00 o 
   3   6  10       27.32       30.11     28.19 o 
   4   6  10      195.74      244.37     50.32 o 
   5   6  10       33.94       25.43     19.57 o 
   6   6  10       98.83       79.01     18.60 o 
   7   6  10       31.93       46.42     18.09 o 
   8   6  10       29.97       24.25     23.59 o 
   9   6  10        0.65       -6.92     20.18 o 
  10   6  10       36.81       22.79     22.77 o 
  11   6  10        4.16       30.00     38.53 o 
 -16   7  10       47.29       35.86     29.50 o 
 -15   7  10      244.24      251.32     28.52 o 
 -14   7  10        9.34      -19.53     19.53 o 
 -13   7  10       30.31       33.22     23.49 o 
 -12   7  10      627.17      685.37     78.82 o 
 -11   7  10       38.49       42.02     21.61 o 
 -10   7  10      716.22      676.70     49.91 o 
  -9   7  10      206.09      208.47     27.83 o 
  -8   7  10       55.31       35.08     14.11 o 
  -7   7  10        4.65        0.71     12.65 o 
  -6   7  10      445.03      404.37     17.21 o 
  -5   7  10        1.09        3.37      8.78 o 
  -4   7  10       28.48       35.61      9.55 o 
  -3   7  10      234.63      256.27     15.19 o 
  -2   7  10        1.30       -5.19     10.66 o 
  -1   7  10       27.90       41.82     11.21 o 
   0   7  10      883.67      937.35     38.18 o 
   1   7  10       11.66        0.84     14.89 o 
   2   7  10      417.54      421.69     52.74 o 
   3   7  10       29.22       12.48     18.64 o 
   4   7  10      101.87       68.48     21.81 o 
   5   7  10       21.03       13.61     21.62 o 
   6   7  10       81.25      123.69     19.64 o 
   7   7  10        2.12       22.40     31.23 o 
   8   7  10       24.98       29.97     20.33 o 
   9   7  10        3.55       -3.18     21.76 o 
  10   7  10        2.69       -6.41     23.16 o 
 -15   8  10       37.49       56.44     23.80 o 
 -14   8  10        1.40       -4.12     20.81 o 
 -13   8  10        8.08       12.00     45.02 o 
 -12   8  10      172.32      163.92     47.28 o 
 -11   8  10       46.40       62.42     30.72 o 
 -10   8  10       11.14       27.22     19.79 o 
  -9   8  10       53.90       59.35     20.21 o 
  -8   8  10      620.84      597.41     25.97 o 
  -7   8  10       20.34       31.70     13.74 o 
  -6   8  10       47.75       43.65     10.76 o 
  -5   8  10        1.30      -10.49     10.49 o 
  -4   8  10       31.26       18.96      9.57 o 
  -3   8  10       56.80       48.91     10.45 o 
  -2   8  10      547.75      564.13     21.58 o 
  -1   8  10        3.10       12.72     15.19 o 
   0   8  10        2.01        0.85     17.18 o 
   1   8  10      122.17      111.87     31.95 o 
   2   8  10        4.58       -4.73     18.88 o 
   3   8  10       58.15       48.15     30.97 o 
   4   8  10      740.18      721.01     39.69 o 
   5   8  10      126.84      110.99     18.93 o 
   6   8  10       46.49       69.94     19.90 o 
   7   8  10       37.59       51.02     19.55 o 
   8   8  10        0.01      -17.18     19.91 o 
   9   8  10       35.31       41.14     23.84 o 
  10   8  10        2.01       -1.31     23.97 o 
 -15   9  10       36.29       57.73     24.57 o 
 -14   9  10      106.88       74.77     31.95 o 
 -13   9  10        9.04       34.08     23.94 o 
 -12   9  10      251.54      274.33     30.75 o 
 -11   9  10      340.97      407.57     34.92 o 
 -10   9  10        0.33       12.67     19.57 o 
  -9   9  10        9.93       -6.00     19.25 o 
  -8   9  10       46.01       30.03     14.81 o 
  -7   9  10        1.80       -3.71     13.46 o 
  -6   9  10       94.52      105.28     13.12 o 
  -5   9  10       74.94       76.15     15.05 o 
  -4   9  10      902.13      911.87     25.59 o 
  -3   9  10       53.25       40.70     12.44 o 
  -2   9  10        0.90        3.78     10.44 o 
  -1   9  10        3.88       -2.36     14.63 o 
   0   9  10       45.50       20.60     24.70 o 
   1   9  10      180.97      165.28     23.83 o 
   2   9  10      409.91      430.71     35.09 o 
   3   9  10       25.85       13.45     18.97 o 
   4   9  10      291.38      287.54     31.44 o 
   5   9  10        5.81        9.64     17.59 o 
   6   9  10      133.88      159.81     21.90 o 
   7   9  10        3.03        7.11     19.51 o 
   8   9  10        0.02        3.33     21.70 o 
   9   9  10       22.14       15.65     23.43 o 
  10   9  10       19.51      -12.35     25.38 o 
 -15  10  10        1.24      -27.07     27.07 o 
 -14  10  10        4.47       -4.70     21.82 o 
 -13  10  10       61.04       58.12     21.64 o 
 -12  10  10        1.45      -21.28     21.28 o 
 -11  10  10        1.17        0.06     22.81 o 
 -10  10  10       12.35        8.71     29.79 o 
  -9  10  10      123.38      123.02     23.52 o 
  -8  10  10        7.69       -9.35     14.51 o 
  -7  10  10      103.00       51.42     15.75 o 
  -6  10  10       13.74       -2.43     11.23 o 
  -5  10  10       94.20       86.14     13.15 o 
  -4  10  10        2.71      -10.35     10.35 o 
  -3  10  10        4.39       13.33     12.09 o 
  -2  10  10      139.12      171.65     27.58 o 
  -1  10  10      407.73      417.08     30.06 o 
   0  10  10      376.17      377.29     50.06 o 
   1  10  10        2.68        0.93     18.44 o 
   2  10  10      246.41      235.82     37.71 o 
   3  10  10      130.63      103.28     24.95 o 
   4  10  10        0.27      -19.21     19.21 o 
   5  10  10       33.34       18.44     19.65 o 
   6  10  10        2.34      -18.27     18.27 o 
   7  10  10       21.39       -0.50     20.46 o 
   8  10  10       10.84       -3.96     21.42 o 
   9  10  10       24.33       14.36     24.71 o 
 -14  11  10       41.33       49.51     31.54 o 
 -13  11  10       23.81       -4.17     21.29 o 
 -12  11  10       53.09       92.34     25.71 o 
 -11  11  10      252.70      244.73     29.53 o 
 -10  11  10        4.51       11.49     24.49 o 
  -9  11  10       33.34       39.05     19.82 o 
  -8  11  10      158.06      180.66     21.28 o 
  -7  11  10      292.87      265.77     30.61 o 
  -6  11  10        0.22      -11.19     11.19 o 
  -5  11  10      304.11      346.45     20.61 o 
  -4  11  10      126.32      111.81     15.18 o 
  -3  11  10      157.77      156.61     16.72 o 
  -2  11  10       47.06       44.63     17.90 o 
  -1  11  10      949.46      959.86     41.56 o 
   0  11  10      149.81      159.95     24.67 o 
   1  11  10      278.41      361.66     32.15 o 
   2  11  10       40.63       16.28     24.75 o 
   3  11  10       41.34        7.34     22.05 o 
   4  11  10        3.54        1.78     21.61 o 
   5  11  10        6.93        1.39     17.68 o 
   6  11  10        7.67       10.49     19.36 o 
   7  11  10       33.27       22.64     23.96 o 
   8  11  10       20.58       -0.51     29.08 o 
   9  11  10        0.97      -24.16     30.40 o 
 -14  12  10       12.85       -7.81     28.62 o 
 -13  12  10        5.41        9.93     21.62 o 
 -12  12  10        0.00      -22.29     22.29 o 
 -11  12  10        0.64      -11.28     21.43 o 
 -10  12  10       64.31       42.45     21.60 o 
  -9  12  10      138.47      143.01     53.04 o 
  -8  12  10        1.90        1.43     16.08 o 
  -7  12  10      150.79      155.36     20.07 o 
  -6  12  10      126.46      128.62     24.71 o 
  -5  12  10      164.07      162.96     15.92 o 
  -4  12  10      146.31      148.70     19.66 o 
  -3  12  10       17.48        6.41     18.37 o 
  -2  12  10      294.74      271.51     29.27 o 
  -1  12  10      118.64       84.26     21.46 o 
   0  12  10      850.66      802.58     93.54 o 
   1  12  10       11.09        3.97     19.35 o 
   2  12  10      280.36      253.73     32.63 o 
   3  12  10       14.04       27.53     30.20 o 
   4  12  10       45.43      -16.04     36.27 o 
   5  12  10       85.33       69.34     19.58 o 
   6  12  10       20.97       31.52     20.57 o 
   7  12  10       17.46       29.06     29.22 o 
   8  12  10       10.62       17.97     24.63 o 
   9  12  10        4.74       25.21     52.68 o 
 -13  13  10       55.75       46.06     31.55 o 
 -12  13  10        0.73      -22.73     22.73 o 
 -11  13  10       10.64        0.57     22.29 o 
 -10  13  10       32.39       21.10     20.98 o 
  -9  13  10       22.27        9.26     21.30 o 
  -8  13  10       49.66       56.97     18.53 o 
  -7  13  10       93.48       94.86     18.89 o 
  -6  13  10       14.73       22.53     15.78 o 
  -5  13  10        2.96       13.62     12.87 o 
  -4  13  10      186.00      221.52     21.96 o 
  -3  13  10       28.30       38.39     19.49 o 
  -2  13  10        2.42      -16.10     17.85 o 
  -1  13  10       24.86       18.67     20.94 o 
   0  13  10       16.54        1.79     20.01 o 
   1  13  10        6.68        3.43     21.41 o 
   2  13  10       42.11       39.03     25.22 o 
   3  13  10       33.13       26.59     23.84 o 
   4  13  10        2.11       -2.46     24.01 o 
   5  13  10        8.79      -10.23     19.61 o 
   6  13  10        1.41       11.72     20.90 o 
   7  13  10       42.61       46.39     24.23 o 
   8  13  10       14.32       11.56     25.61 o 
 -13  14  10        1.10       -4.49     30.12 o 
 -12  14  10        0.91       11.52     21.97 o 
 -11  14  10       25.64       20.50     32.98 o 
 -10  14  10        1.03       29.60     25.93 o 
  -9  14  10       76.15       76.27     22.02 o 
  -8  14  10        4.15        6.18     17.88 o 
  -7  14  10      406.00      486.14     38.77 o 
  -6  14  10      228.43      235.71     23.06 o 
  -5  14  10        0.47      -13.34     13.34 o 
  -4  14  10       36.71       10.70     21.36 o 
  -3  14  10      170.63      166.56     27.98 o 
  -2  14  10        5.65      -19.66     19.66 o 
  -1  14  10      155.83      229.18     30.28 o 
   0  14  10      142.05      105.96     26.19 o 
   1  14  10      169.75      250.89     32.50 o 
   2  14  10      196.81      178.03     29.97 o 
   3  14  10       51.23       29.88     40.03 o 
   4  14  10      158.73      143.57     31.16 o 
   5  14  10        3.80       12.17     21.23 o 
   6  14  10        0.30      -13.41     24.04 o 
   7  14  10        0.00        6.69     23.40 o 
 -12  15  10        2.37       56.28     31.31 o 
 -11  15  10       23.57       -2.62     27.10 o 
 -10  15  10        8.96      -13.36     25.02 o 
  -9  15  10       10.71       -5.25     22.14 o 
  -8  15  10       84.97       50.26     20.28 o 
  -7  15  10      284.84      355.70     28.07 o 
  -6  15  10      107.99       97.53     25.07 o 
  -5  15  10       61.09       71.50     20.85 o 
  -4  15  10      238.23      267.30     31.29 o 
  -3  15  10      163.95      226.37     48.93 o 
  -2  15  10      144.94      121.52     26.78 o 
  -1  15  10      109.51      131.74     43.94 o 
   0  15  10        1.28       -2.31     32.77 o 
   1  15  10       31.68       -4.21     24.55 o 
   2  15  10        7.30       -3.75     26.69 o 
   3  15  10       19.41       33.64     27.37 o 
   4  15  10        2.16       -0.96     26.72 o 
   5  15  10       26.75       23.02     22.48 o 
   6  15  10        9.98      -24.10     24.50 o 
   7  15  10       67.53       41.59     26.70 o 
 -11  16  10       28.87      -20.17     55.82 o 
 -10  16  10        6.16      -27.37     27.37 o 
  -9  16  10      162.15      140.52     36.40 o 
  -8  16  10       27.70       29.72     21.69 o 
  -7  16  10       75.31       73.74     21.79 o 
  -6  16  10        7.41        9.66     19.38 o 
  -5  16  10       60.12       40.68     28.46 o 
  -4  16  10       31.17       25.49     46.05 o 
  -3  16  10       16.87       33.44     23.99 o 
  -2  16  10       64.90       60.56     26.77 o 
  -1  16  10       14.71       10.69     24.85 o 
   0  16  10        1.99      -28.55     28.55 o 
   1  16  10        9.75       -8.37     26.55 o 
   2  16  10       96.37       80.41     29.51 o 
   3  16  10       44.83       55.77     30.09 o 
   4  16  10       40.35       68.10     31.32 o 
   5  16  10       11.74       20.08     24.18 o 
   6  16  10      130.93      157.38     29.72 o 
 -10  17  10        0.31      -16.67     27.21 o 
  -9  17  10       19.21        9.48     23.63 o 
  -8  17  10      126.80      160.90     24.82 o 
  -7  17  10      156.88      173.01     27.07 o 
  -6  17  10       25.05       17.47     35.65 o 
  -5  17  10       23.40       30.85     21.76 o 
  -4  17  10       55.69        0.17     26.92 o 
  -3  17  10        8.16       17.20     25.64 o 
  -2  17  10       30.38      -10.43     26.11 o 
  -1  17  10       66.54       76.24     30.28 o 
   0  17  10       27.37       -2.66     26.37 o 
   1  17  10       29.64       15.43     28.98 o 
   2  17  10        4.33       -3.89     29.94 o 
   3  17  10       57.79       28.95     58.81 o 
   4  17  10       11.89      -21.68     31.23 o 
   5  17  10      132.06      124.42     38.25 o 
  -9  18  10        2.29      -23.81     23.81 o 
  -8  18  10        6.81        6.46     35.12 o 
  -7  18  10       31.40       -5.32     28.69 o 
  -6  18  10       46.96       52.40     29.71 o 
  -5  18  10      192.27      230.83     38.17 o 
  -4  18  10        9.77       13.07     58.09 o 
  -3  18  10        7.41       -4.59     27.70 o 
  -2  18  10        0.51       -2.52     29.22 o 
  -1  18  10        1.31        3.68     44.76 o 
   0  18  10        9.36       -6.68     28.16 o 
   1  18  10       71.07       98.97     34.43 o 
   2  18  10        0.48       16.68     31.27 o 
   3  18  10        0.10      -25.14     33.25 o 
   4  18  10       37.28       21.05     46.20 o 
  -8  19  10        0.62       15.56     32.09 o 
  -7  19  10       40.75       75.45     35.50 o 
  -6  19  10        3.52       14.86     30.83 o 
  -5  19  10       87.73      115.43     39.77 o 
  -4  19  10        7.59       -6.91     30.07 o 
  -3  19  10       91.79      126.41     33.99 o 
  -2  19  10       23.50       38.25     31.86 o 
  -1  19  10        1.34        2.76     32.30 o 
   0  19  10        4.12      -19.94     33.75 o 
   1  19  10       40.79        9.28     33.46 o 
   2  19  10        4.71       -5.70     35.55 o 
   3  19  10       42.45       36.61     36.07 o 
  -6  20  10        5.04       -5.58     44.40 o 
  -5  20  10        0.80       14.62     35.55 o 
  -4  20  10       38.61       24.91     35.89 o 
  -3  20  10        9.55       95.31     37.69 o 
  -2  20  10       49.30       35.22     63.33 o 
  -1  20  10        0.98       15.49     35.45 o 
   0  20  10        1.69      -34.11     57.16 o 
   1  20  10        0.28       14.76     37.93 o 
 -15   0  11      103.44      164.70     42.19 o 
 -13   0  11      158.03      168.04     39.00 o 
 -11   0  11        0.71        4.94     25.21 o 
  -9   0  11       70.09       81.70     27.27 o 
  -7   0  11       16.37       12.64     12.41 o 
  -5   0  11     1011.22     1145.97     36.95 o 
  -3   0  11     2315.28     2084.42     53.87 o 
  -1   0  11       87.20      141.61     21.45 o 
   1   0  11      961.21      807.12     30.78 o 
   3   0  11       12.33       16.26     23.67 o 
   5   0  11       22.92       32.31     27.78 o 
   7   0  11       97.09       98.37     35.81 o 
   9   0  11      204.39      264.97     47.75 o 
  11   0  11       18.84       29.33     49.60 o 
 -16   1  11        2.43       23.60     22.92 o 
 -15   1  11       36.11       12.65     18.60 o 
 -14   1  11        0.41      -16.50     25.93 o 
 -13   1  11        2.75        1.25     21.10 o 
 -12   1  11      367.98      414.06     33.83 o 
 -11   1  11       45.14       14.38     33.85 o 
 -10   1  11        1.57       -5.43     16.66 o 
  -9   1  11      118.81      128.25     20.84 o 
  -8   1  11      694.41      660.97     32.16 o 
  -7   1  11      126.33      109.14     13.61 o 
  -6   1  11      125.81      120.09     11.73 o 
  -5   1  11      281.99      293.65     15.45 o 
  -4   1  11      410.44      404.29     15.99 o 
  -3   1  11        2.44        3.09      8.07 o 
  -2   1  11      824.01      864.40     22.46 o 
  -1   1  11      562.36      603.68     18.72 o 
   0   1  11      653.81      683.75     20.03 o 
   1   1  11       10.58       20.16      8.89 o 
   2   1  11      814.21      801.55     26.18 o 
   3   1  11      331.50      418.90     30.94 o 
   4   1  11      730.02      589.33     32.95 o 
   5   1  11        0.11       15.77     18.87 o 
   6   1  11       49.75       11.22     19.65 o 
   7   1  11      436.73      499.95     39.36 o 
   8   1  11        8.54       -8.92     23.00 o 
   9   1  11       31.79       30.66     24.63 o 
  10   1  11       71.44       71.86     42.65 o 
  11   1  11        5.48      -27.58     42.65 o 
 -16   2  11       61.75       56.94     24.37 o 
 -15   2  11       17.96       20.35     21.35 o 
 -14   2  11        0.01       22.45     41.88 o 
 -13   2  11        0.50      -10.78     19.40 o 
 -12   2  11       35.91       17.83     20.34 o 
 -11   2  11      370.38      325.75     29.50 o 
 -10   2  11       84.69       52.00     17.59 o 
  -9   2  11      522.88      502.02     30.12 o 
  -8   2  11      203.39      184.49     32.83 o 
  -7   2  11       19.42       27.90     11.75 o 
  -6   2  11      649.34      657.74     19.51 o 
  -5   2  11       65.96       39.85     12.51 o 
  -4   2  11      238.27      235.20     14.04 o 
  -3   2  11     2583.24     2816.59     47.26 o 
  -2   2  11       44.48       30.29      8.96 o 
  -1   2  11      452.11      377.96     15.58 o 
   0   2  11     1496.75     1403.91     37.43 o 
   1   2  11       72.43       60.88     11.61 o 
   2   2  11      107.93      113.96     20.28 o 
   3   2  11        1.97      -10.14     15.57 o 
   4   2  11        5.33       15.33     17.97 o 
   5   2  11       12.26       -9.71     20.94 o 
   6   2  11       25.24       27.99     21.08 o 
   7   2  11        0.80      -21.59     23.05 o 
   8   2  11        0.94        9.48     22.49 o 
   9   2  11       46.80       66.11     26.83 o 
  10   2  11      141.15      147.50     51.40 o 
 -16   3  11       10.08      -18.51     22.24 o 
 -15   3  11        8.62       -7.71     21.28 o 
 -14   3  11       59.64       66.89     26.35 o 
 -13   3  11       97.03       66.97     25.52 o 
 -12   3  11      213.73      212.96     28.52 o 
 -11   3  11       50.16       72.10     21.23 o 
 -10   3  11       37.62        5.78     16.79 o 
  -9   3  11      429.52      451.02     32.61 o 
  -8   3  11      300.16      287.71     41.78 o 
  -7   3  11      551.47      571.23     22.93 o 
  -6   3  11        8.84        6.18      9.48 o 
  -5   3  11       41.03       31.86      8.90 o 
  -4   3  11      235.86      223.79     13.67 o 
  -3   3  11      249.02      225.77     13.88 o 
  -2   3  11      581.59      660.97     19.93 o 
  -1   3  11     1008.35     1002.73     40.01 o 
   0   3  11      597.99      538.96     18.62 o 
   1   3  11       57.75       29.98     14.86 o 
   2   3  11      419.25      420.49     28.74 o 
   3   3  11       83.30      112.68     20.62 o 
   4   3  11        6.75      -12.45     26.34 o 
   5   3  11       66.99       67.83     22.44 o 
   6   3  11      102.64      121.33     25.53 o 
   7   3  11        1.51       13.49     20.53 o 
   8   3  11       17.50       38.39     25.34 o 
   9   3  11       89.06       70.55     29.21 o 
  10   3  11      115.71      176.93     33.27 o 
 -16   4  11        5.63       11.89     23.69 o 
 -15   4  11       25.61       11.33     22.43 o 
 -14   4  11        9.27        4.54     23.36 o 
 -13   4  11       17.41        0.83     21.40 o 
 -12   4  11        6.67        5.68     19.04 o 
 -11   4  11      361.97      302.23     56.70 o 
 -10   4  11      240.08      215.06     29.74 o 
  -9   4  11     1488.94     1374.84     49.18 o 
  -8   4  11      145.73      112.09     34.78 o 
  -7   4  11     1637.39     1669.07     40.93 o 
  -6   4  11     1258.86     1220.42     27.63 o 
  -5   4  11       42.04       34.89      9.80 o 
  -4   4  11      177.27      181.91     13.17 o 
  -3   4  11      480.39      510.93     17.72 o 
  -2   4  11       37.01       44.68      9.68 o 
  -1   4  11     2112.11     2148.44     39.59 o 
   0   4  11     1452.35     1366.93     34.52 o 
   1   4  11      236.07      247.79     24.25 o 
   2   4  11       53.28       46.67     16.88 o 
   3   4  11        1.57       -3.86     16.93 o 
   4   4  11      136.42      119.96     23.33 o 
   5   4  11      131.66       98.47     23.57 o 
   6   4  11       21.02       -4.63     19.92 o 
   7   4  11       18.83       29.98     38.38 o 
   8   4  11       24.46        4.01     24.51 o 
   9   4  11       14.31       62.66     27.95 o 
  10   4  11      102.54       56.37     31.47 o 
 -16   5  11       35.13       51.40     25.76 o 
 -15   5  11       20.29       21.37     25.87 o 
 -14   5  11       18.34       20.70     32.31 o 
 -13   5  11        1.99       44.50     23.82 o 
 -12   5  11        0.98       10.26     19.60 o 
 -11   5  11       77.41       77.32     38.48 o 
 -10   5  11      510.49      526.12     33.79 o 
  -9   5  11       35.40       70.35     18.66 o 
  -8   5  11        0.62      -15.80     15.80 o 
  -7   5  11      269.86      278.51     20.26 o 
  -6   5  11      252.83      297.64     15.79 o 
  -5   5  11        5.43       -5.57      8.79 o 
  -4   5  11        1.43        0.81      8.49 o 
  -3   5  11        2.08       -5.68      8.67 o 
  -2   5  11      191.22      209.84     27.09 o 
  -1   5  11      329.93      353.03     16.48 o 
   0   5  11       12.24       31.85     15.08 o 
   1   5  11       28.78       24.13     17.85 o 
   2   5  11       79.07       86.73     20.32 o 
   3   5  11        0.01       -5.49     16.13 o 
   4   5  11       10.53      -12.34     18.37 o 
   5   5  11        0.02      -12.28     19.42 o 
   6   5  11      284.10      243.68     30.57 o 
   7   5  11       32.00       32.93     41.52 o 
   8   5  11       26.70       19.44     30.05 o 
   9   5  11        6.05      -30.51     30.51 o 
  10   5  11       22.63        9.18     31.36 o 
 -16   6  11        5.33       -1.92     24.43 o 
 -15   6  11        8.11      -21.29     21.39 o 
 -14   6  11       33.96       27.75     25.69 o 
 -13   6  11       55.06       39.74     22.37 o 
 -12   6  11       42.55       -3.76     20.16 o 
 -11   6  11       46.45       34.21     20.80 o 
 -10   6  11       47.73       41.97     19.99 o 
  -9   6  11     1137.55     1062.96     43.62 o 
  -8   6  11     1083.23     1074.44     81.50 o 
  -7   6  11       76.22       42.21     16.62 o 
  -6   6  11      884.66      935.24     24.80 o 
  -5   6  11       15.73        1.10     10.03 o 
  -4   6  11      800.42      835.68     23.50 o 
  -3   6  11      389.40      405.73     16.93 o 
  -2   6  11        7.59       -1.77      9.34 o 
  -1   6  11      185.95      195.79     16.31 o 
   0   6  11        0.90       12.59     15.02 o 
   1   6  11      838.32      853.01     38.35 o 
   2   6  11     1110.70     1183.40     46.97 o 
   3   6  11      342.80      327.97     30.54 o 
   4   6  11       66.94       61.88     21.11 o 
   5   6  11        0.06      -19.32     19.32 o 
   6   6  11        2.12       -1.61     20.89 o 
   7   6  11       13.03       -6.89     24.08 o 
   8   6  11       84.30      113.36     30.48 o 
   9   6  11        1.24      -15.23     41.37 o 
  10   6  11       56.16       22.44     33.36 o 
 -15   7  11        0.65      -17.99     22.08 o 
 -14   7  11       39.58       32.71     33.19 o 
 -13   7  11       89.08      126.71     25.58 o 
 -12   7  11      189.58      184.50     46.05 o 
 -11   7  11      487.71      547.51     36.57 o 
 -10   7  11       41.04       36.03     19.86 o 
  -9   7  11       35.95       32.58     25.72 o 
  -8   7  11        4.28        3.93     13.35 o 
  -7   7  11      509.56      538.03     24.60 o 
  -6   7  11      219.56      215.19     14.99 o 
  -5   7  11      883.82      876.90     24.92 o 
  -4   7  11       86.42       75.66     11.79 o 
  -3   7  11       11.09       14.81      9.62 o 
  -2   7  11       10.87       10.33      9.79 o 
  -1   7  11      451.62      451.64     30.76 o 
   0   7  11       46.17       60.97     18.15 o 
   1   7  11        1.96       -2.19     16.31 o 
   2   7  11       21.29       14.13     18.48 o 
   3   7  11      232.24      257.30     29.01 o 
   4   7  11        0.00        2.03     19.22 o 
   5   7  11       52.37       77.43     24.08 o 
   6   7  11       19.36       41.16     24.03 o 
   7   7  11       21.57       -7.81     23.48 o 
   8   7  11        4.31       16.61     27.11 o 
   9   7  11        0.63       -4.76     29.00 o 
  10   7  11       15.40       -0.18     30.01 o 
 -15   8  11       91.76       84.77     24.50 o 
 -14   8  11        0.31      -11.31     20.94 o 
 -13   8  11        0.13       -3.23     22.05 o 
 -12   8  11        5.78        4.11     21.51 o 
 -11   8  11      146.11      134.08     32.26 o 
 -10   8  11      170.60      206.77     26.30 o 
  -9   8  11      431.52      422.53     55.67 o 
  -8   8  11      328.62      372.75     24.65 o 
  -7   8  11       17.56       15.93     14.24 o 
  -6   8  11     1674.59     1602.76     35.14 o 
  -5   8  11       59.92       41.75     12.01 o 
  -4   8  11      332.10      385.55     32.54 o 
  -3   8  11      229.76      198.93     15.34 o 
  -2   8  11        4.39       15.34     10.96 o 
  -1   8  11      889.18      831.77     37.12 o 
   0   8  11      142.10      137.86     22.10 o 
   1   8  11      481.49      533.61     33.42 o 
   2   8  11       76.05      105.47     23.14 o 
   3   8  11       94.52      128.78     24.52 o 
   4   8  11       13.81        9.09     31.33 o 
   5   8  11      518.95      492.65     37.17 o 
   6   8  11       15.25      -10.26     23.75 o 
   7   8  11        0.59      -24.82     24.87 o 
   8   8  11        6.97      -12.83     29.22 o 
   9   8  11       64.16      111.34     27.03 o 
 -15   9  11        0.27       18.54     23.35 o 
 -14   9  11       23.43       47.35     22.59 o 
 -13   9  11      120.81      135.54     29.26 o 
 -12   9  11      129.59      136.83     26.76 o 
 -11   9  11       46.56       53.61     23.46 o 
 -10   9  11        0.02       11.65     19.64 o 
  -9   9  11      264.63      285.75     43.73 o 
  -8   9  11       14.21      -14.26     14.26 o 
  -7   9  11      162.28      133.23     18.47 o 
  -6   9  11       19.65        9.74     11.50 o 
  -5   9  11     1604.73     1711.97     37.10 o 
  -4   9  11      458.78      494.71     20.48 o 
  -3   9  11     2020.17     1889.36     38.98 o 
  -2   9  11        0.59      -14.47     14.47 o 
  -1   9  11        2.62      -15.14     15.14 o 
   0   9  11       76.46       61.28     42.91 o 
   1   9  11       65.17       73.90     35.71 o 
   2   9  11      331.86      347.16     33.10 o 
   3   9  11       33.01       17.15     21.76 o 
   4   9  11        0.19        5.28     20.91 o 
   5   9  11      258.43      294.87     35.12 o 
   6   9  11       19.92       24.81     25.09 o 
   7   9  11        7.74        9.18     26.21 o 
   8   9  11        7.62      -10.83     22.18 o 
   9   9  11        9.06      -13.33     23.34 o 
 -14  10  11        1.19        0.76     21.62 o 
 -13  10  11        0.80       44.39     24.77 o 
 -12  10  11        0.01        7.53     42.09 o 
 -11  10  11       56.10       72.47     23.81 o 
 -10  10  11       37.55       15.30     20.42 o 
  -9  10  11       64.38       91.89     22.57 o 
  -8  10  11      176.66      229.28     22.43 o 
  -7  10  11      879.56      900.08     44.09 o 
  -6  10  11      275.34      315.47     26.50 o 
  -5  10  11     1264.51     1304.07     32.64 o 
  -4  10  11       25.45       21.76     12.43 o 
  -3  10  11      106.81      100.08     18.64 o 
  -2  10  11       10.05       -8.15     16.45 o 
  -1  10  11       18.19       21.54     18.71 o 
   0  10  11      219.30      216.75     27.47 o 
   1  10  11     1158.06     1072.14     46.80 o 
   2  10  11       18.89        5.37     21.31 o 
   3  10  11      715.94      716.72     61.33 o 
   4  10  11       18.27        5.29     21.79 o 
   5  10  11       84.52       76.54     35.40 o 
   6  10  11       11.48       26.58     24.89 o 
   7  10  11        9.30       -3.71     20.98 o 
   8  10  11        0.56       -5.36     22.50 o 
   9  10  11       22.24       23.57     27.26 o 
 -14  11  11        1.73      -20.98     22.78 o 
 -13  11  11       29.88       25.25     26.31 o 
 -12  11  11       54.86       27.79     23.28 o 
 -11  11  11       25.04       -9.06     20.99 o 
 -10  11  11       34.05       43.48     21.93 o 
  -9  11  11      356.88      339.04     32.72 o 
  -8  11  11       59.02       43.45     17.81 o 
  -7  11  11      115.18      135.99     31.69 o 
  -6  11  11       77.41       74.39     18.18 o 
  -5  11  11      222.94      238.83     19.56 o 
  -4  11  11      472.26      442.35     21.47 o 
  -3  11  11      626.46      648.17     36.02 o 
  -2  11  11      236.91      229.95     30.30 o 
  -1  11  11      368.50      408.25     31.66 o 
   0  11  11      455.30      471.19     36.64 o 
   1  11  11      112.76      122.43     30.92 o 
   2  11  11      159.43      154.76     28.00 o 
   3  11  11      204.78      138.53     27.68 o 
   4  11  11        2.87       18.92     23.65 o 
   5  11  11       51.56       55.50     28.25 o 
   6  11  11       19.75       57.31     28.09 o 
   7  11  11        0.63        1.25     21.97 o 
   8  11  11       16.86        6.27     24.25 o 
 -14  12  11        5.69       44.04     46.00 o 
 -13  12  11        2.39      -10.82     25.96 o 
 -12  12  11        1.24       38.67     25.94 o 
 -11  12  11        2.67        3.94     23.35 o 
 -10  12  11       61.94       61.19     44.50 o 
  -9  12  11       55.86       26.10     20.37 o 
  -8  12  11      190.40      221.34     23.00 o 
  -7  12  11       54.02       51.34     17.55 o 
  -6  12  11      375.60      439.89     41.94 o 
  -5  12  11      842.06      810.21     26.67 o 
  -4  12  11       87.93       97.86     23.33 o 
  -3  12  11      152.22      151.68     27.89 o 
  -2  12  11      314.33      334.23     31.10 o 
  -1  12  11       51.05       40.49     21.31 o 
   0  12  11      150.91      130.83     25.11 o 
   1  12  11       95.12      127.67     26.22 o 
   2  12  11       31.27        9.19     21.90 o 
   3  12  11       30.61       17.91     23.57 o 
   4  12  11      121.58       94.11     28.42 o 
   5  12  11       13.04       14.17     26.32 o 
   6  12  11       27.37        8.37     27.94 o 
   7  12  11        1.36       20.50     22.18 o 
   8  12  11        6.06        7.06     25.29 o 
 -13  13  11       53.28       65.41     24.84 o 
 -12  13  11       14.86        3.70     37.82 o 
 -11  13  11        3.71       -3.15     24.00 o 
 -10  13  11        6.98      -15.59     21.32 o 
  -9  13  11       13.03       46.33     23.23 o 
  -8  13  11        0.86       -1.05     17.25 o 
  -7  13  11      107.33      113.25     29.17 o 
  -6  13  11        0.00       16.90     28.13 o 
  -5  13  11        0.18      -11.01     13.07 o 
  -4  13  11       20.26       11.21     16.97 o 
  -3  13  11       77.32       76.11     38.38 o 
  -2  13  11      750.02      813.76     70.74 o 
  -1  13  11      137.38      145.51     36.63 o 
   0  13  11      100.22      125.75     27.89 o 
   1  13  11      178.67      191.36     29.49 o 
   2  13  11       60.47       57.93     25.97 o 
   3  13  11      292.73      310.03     47.85 o 
   4  13  11       26.79       21.88     27.12 o 
   5  13  11        7.96       24.84     27.45 o 
   6  13  11        7.89       12.35     29.88 o 
   7  13  11        9.14      -23.50     23.50 o 
 -12  14  11        0.03      -14.57     29.39 o 
 -11  14  11        0.39       -2.54     24.37 o 
 -10  14  11       17.41       24.68     24.18 o 
  -9  14  11        0.73      -12.51     20.58 o 
  -8  14  11       20.12       39.83     19.53 o 
  -7  14  11      117.89      134.15     21.99 o 
  -6  14  11        2.44       -6.88     23.12 o 
  -5  14  11      534.52      547.54     30.64 o 
  -4  14  11      509.25      521.23     31.42 o 
  -3  14  11       76.68       77.64     44.81 o 
  -2  14  11      503.79      557.70     63.23 o 
  -1  14  11        7.14       37.75     47.08 o 
   0  14  11      124.61      119.91     27.47 o 
   1  14  11      110.60      119.55     28.63 o 
   2  14  11        5.82       24.44     25.56 o 
   3  14  11       35.47       47.67     27.39 o 
   4  14  11        3.38       12.65     27.60 o 
   5  14  11        8.53       17.56     31.27 o 
   6  14  11        7.95      -25.71     28.25 o 
   7  14  11        6.73      -13.63     29.87 o 
 -12  15  11        3.93      -13.00     25.57 o 
 -11  15  11       51.13       56.74     29.20 o 
 -10  15  11       30.64       83.06    108.15 o 
  -9  15  11        0.35       -1.71     25.12 o 
  -8  15  11       44.97       20.40     21.29 o 
  -7  15  11       14.46       15.85     20.05 o 
  -6  15  11      168.10      178.79     31.35 o 
  -5  15  11       47.22       51.94     20.24 o 
  -4  15  11       34.48       11.25     19.05 o 
  -3  15  11        8.16       12.21     37.15 o 
  -2  15  11       22.88       -0.68     24.89 o 
  -1  15  11       94.68       69.24     26.08 o 
   0  15  11       29.02      -15.18     23.30 o 
   1  15  11      186.29      193.92     40.29 o 
   2  15  11       26.42       48.56     28.26 o 
   3  15  11       28.72       58.38     29.01 o 
   4  15  11        9.28       18.94     30.42 o 
   5  15  11       42.57       74.25     33.44 o 
   6  15  11       11.38        3.97     34.63 o 
 -11  16  11        5.54      -23.85     35.60 o 
 -10  16  11        1.08       23.40     27.49 o 
  -9  16  11        0.16      -23.22     27.99 o 
  -8  16  11       27.09        6.34     25.74 o 
  -7  16  11       46.57       59.79     22.80 o 
  -6  16  11      207.24      252.39     35.08 o 
  -5  16  11      150.93      183.75     25.32 o 
  -4  16  11      142.54      155.81     40.18 o 
  -3  16  11       51.17       72.81     26.56 o 
  -2  16  11       46.16       57.31     26.18 o 
  -1  16  11       20.07       -2.72     47.90 o 
   0  16  11      121.31      153.14     32.79 o 
   1  16  11       50.69       27.84     26.82 o 
   2  16  11       30.71       57.56     29.91 o 
   3  16  11        0.08      -14.43     29.84 o 
   4  16  11        0.33        0.48     30.64 o 
   5  16  11      113.98       87.25     35.19 o 
 -10  17  11       21.54      -27.55     38.54 o 
  -9  17  11        3.70       -7.20     27.61 o 
  -8  17  11       52.44      101.71     31.11 o 
  -7  17  11        4.26      -34.73     34.73 o 
  -6  17  11      178.99      220.01     37.07 o 
  -5  17  11      114.55      119.15     31.77 o 
  -4  17  11        4.09      -11.24     26.21 o 
  -3  17  11       11.63      -18.15     25.33 o 
  -2  17  11        7.09       10.42     26.79 o 
  -1  17  11       23.90       52.67     29.54 o 
   0  17  11        1.95       -7.16     26.86 o 
   1  17  11       30.87       32.39     49.44 o 
   2  17  11        0.52       20.38     31.13 o 
   3  17  11        5.38       -3.20     31.35 o 
   4  17  11       18.27       40.82     38.43 o 
  -9  18  11       20.26        4.27     30.90 o 
  -8  18  11        1.55      -41.26     41.26 o 
  -7  18  11        3.22      -18.58     29.69 o 
  -6  18  11       44.05      -12.28     30.53 o 
  -5  18  11        6.19       10.22     29.62 o 
  -4  18  11       72.67      109.95     31.37 o 
  -3  18  11        2.93       -8.59     27.62 o 
  -2  18  11        3.87       31.47     30.66 o 
  -1  18  11        0.00       -9.47     40.34 o 
   0  18  11        7.56      -13.11     83.25 o 
   1  18  11        0.55       -7.64     33.80 o 
   2  18  11        0.01      -33.08     33.08 o 
   3  18  11       35.48      -21.10     34.02 o 
  -7  19  11       64.30       90.72     35.55 o 
  -6  19  11       11.00      -16.62     32.60 o 
  -5  19  11       71.20       68.68     33.71 o 
  -4  19  11      125.40      140.96     36.79 o 
  -3  19  11        0.00      -16.31     28.85 o 
  -2  19  11       12.30       55.80     33.18 o 
  -1  19  11        0.02        6.48     39.15 o 
   0  19  11        9.47        0.14     41.67 o 
   1  19  11       20.43       23.82     35.45 o 
  -4  20  11       12.10       40.66     35.05 o 
  -3  20  11        8.40      -33.62     33.62 o 
  -2  20  11        5.95      -13.19     34.88 o 
 -16   0  12        0.13      -22.02     29.25 o 
 -14   0  12      311.01      281.12     47.85 o 
 -12   0  12        1.50      -18.93     26.14 o 
 -10   0  12        9.36      -23.05     23.05 o 
  -8   0  12      255.62      312.20     37.66 o 
  -6   0  12      341.44      322.27     23.31 o 
  -4   0  12       49.87       56.28     16.31 o 
  -2   0  12      551.42      594.78     27.97 o 
   0   0  12       23.52       11.25     13.13 o 
   2   0  12      146.10      181.53     20.33 o 
   4   0  12       74.35       91.38     31.90 o 
   6   0  12      223.77      277.01     45.07 o 
   8   0  12      359.40      394.42     56.59 o 
  10   0  12        0.76       11.73     44.56 o 
 -16   1  12       12.23      -11.80     24.87 o 
 -15   1  12        1.29       -7.12     17.53 o 
 -14   1  12       14.87      -11.87     22.53 o 
 -13   1  12       78.33       44.34     23.49 o 
 -12   1  12       56.36       79.55     23.10 o 
 -11   1  12       12.77      -10.19     18.99 o 
 -10   1  12      373.06      424.31     33.13 o 
  -9   1  12       82.26       74.23     19.89 o 
  -8   1  12        4.56        0.50     15.30 o 
  -7   1  12      173.29      239.86     39.12 o 
  -6   1  12        6.96        2.36     12.30 o 
  -5   1  12      206.03      217.10     14.55 o 
  -4   1  12      118.12      106.73     11.85 o 
  -3   1  12      349.80      346.72     17.72 o 
  -2   1  12       80.84       75.57     10.57 o 
  -1   1  12      436.99      446.46     17.65 o 
   0   1  12        0.43       -8.64      8.64 o 
   1   1  12      271.73      255.16     15.92 o 
   2   1  12        0.12      -11.42     11.42 o 
   3   1  12      507.06      506.97     35.88 o 
   4   1  12      530.21      483.62     32.45 o 
   5   1  12      159.65      171.28     26.14 o 
   6   1  12        1.84      -21.43     21.43 o 
   7   1  12        2.25       -6.64     23.42 o 
   8   1  12        4.05      -11.64     22.44 o 
   9   1  12       55.04       96.71     30.81 o 
  10   1  12        5.84       22.77     30.27 o 
 -16   2  12       65.19       86.83     25.75 o 
 -15   2  12        9.01        8.01     26.14 o 
 -14   2  12       18.14        5.05     31.23 o 
 -13   2  12       27.33       34.51     22.45 o 
 -12   2  12      122.41       86.36     23.63 o 
 -11   2  12      155.54      122.47     52.63 o 
 -10   2  12       17.67       32.32     26.65 o 
  -9   2  12      197.15      170.67     39.05 o 
  -8   2  12       67.80       28.27     16.94 o 
  -7   2  12      317.60      365.51     21.89 o 
  -6   2  12      143.72      126.03     12.57 o 
  -5   2  12       89.39       95.00     11.58 o 
  -4   2  12      254.49      266.68     15.71 o 
  -3   2  12        8.63        7.72      9.10 o 
  -2   2  12       45.87       47.04     10.59 o 
  -1   2  12        2.58        2.46      9.37 o 
   0   2  12       70.72       50.02     10.94 o 
   1   2  12     1462.08     1499.66     39.10 o 
   2   2  12      162.84      192.70     40.44 o 
   3   2  12      381.34      441.88     32.97 o 
   4   2  12       80.03       64.92     21.10 o 
   5   2  12        2.85       32.88     21.19 o 
   6   2  12       63.76       63.54     25.57 o 
   7   2  12       13.65       -5.53     26.34 o 
   8   2  12      100.90       82.47     27.86 o 
   9   2  12       60.78       72.33     28.67 o 
  10   2  12       16.09       39.49     33.49 o 
 -16   3  12        1.88        5.28     24.35 o 
 -15   3  12      155.27      161.02     32.27 o 
 -14   3  12        0.21        9.29     41.26 o 
 -13   3  12       63.84       12.94     21.60 o 
 -12   3  12      442.73      400.67     49.70 o 
 -11   3  12       88.65      123.88     28.55 o 
 -10   3  12      371.33      374.05     37.71 o 
  -9   3  12      405.47      394.56     31.14 o 
  -8   3  12      149.75      155.79     23.02 o 
  -7   3  12      148.57      121.06     15.82 o 
  -6   3  12       15.27       11.05      9.52 o 
  -5   3  12      133.09      131.41     12.76 o 
  -4   3  12       76.85       70.45     10.90 o 
  -3   3  12       79.86       92.30     11.68 o 
  -2   3  12       58.53       63.31     11.21 o 
  -1   3  12      129.76      106.89     15.28 o 
   0   3  12       10.51       13.97     10.31 o 
   1   3  12      609.10      555.32     31.21 o 
   2   3  12      337.17      347.06     65.86 o 
   3   3  12        1.60      -23.37     41.52 o 
   4   3  12       40.01       45.00     20.37 o 
   5   3  12        3.50       -9.78     20.12 o 
   6   3  12       92.58      115.45     26.21 o 
   7   3  12       62.31       65.15     25.22 o 
   8   3  12        1.23       -5.23     25.60 o 
   9   3  12        1.73       14.55     28.93 o 
  10   3  12       30.97       21.37     34.02 o 
 -16   4  12        2.87        1.17     28.37 o 
 -15   4  12       80.09      119.43     28.95 o 
 -14   4  12        6.88       11.74     47.64 o 
 -13   4  12       37.42       56.49     23.20 o 
 -12   4  12       28.39       17.83     19.64 o 
 -11   4  12      143.31      168.51     26.26 o 
 -10   4  12     1250.44     1202.76     47.65 o 
  -9   4  12      489.76      489.13     33.23 o 
  -8   4  12      150.68      140.13     22.01 o 
  -7   4  12      259.65      262.39     20.32 o 
  -6   4  12       30.83       19.81     14.76 o 
  -5   4  12      642.79      638.38     20.76 o 
  -4   4  12      261.77      296.58     18.97 o 
  -3   4  12      374.86      377.92     17.04 o 
  -2   4  12      200.08      175.56     14.19 o 
  -1   4  12      554.98      504.76     21.62 o 
   0   4  12      412.23      355.67     46.65 o 
   1   4  12      687.82      658.38     34.49 o 
   2   4  12        1.80      -16.90     33.80 o 
   3   4  12       72.51       71.76     21.24 o 
   4   4  12       44.73       50.59     30.51 o 
   5   4  12       33.32       18.42     21.86 o 
   6   4  12      133.33      138.89     27.05 o 
   7   4  12        7.15       24.96     24.79 o 
   8   4  12       80.28       37.73     28.10 o 
   9   4  12        0.00      -27.51     28.03 o 
 -16   5  12       13.45      -15.03     41.67 o 
 -15   5  12        3.57      -14.86     20.45 o 
 -14   5  12       29.21       11.36     24.68 o 
 -13   5  12        6.54      -24.98     37.04 o 
 -12   5  12        0.49       14.22     20.83 o 
 -11   5  12      385.71      375.63     34.01 o 
 -10   5  12        2.14       -3.01     18.31 o 
  -9   5  12      222.06      175.03     25.03 o 
  -8   5  12       86.41       54.19     20.37 o 
  -7   5  12       27.03       19.52     24.26 o 
  -6   5  12      144.00      116.40     18.24 o 
  -5   5  12      340.35      323.82     18.58 o 
  -4   5  12       12.52       -9.42     10.10 o 
  -3   5  12       17.52       11.76      9.80 o 
  -2   5  12       82.04       60.19     11.31 o 
  -1   5  12      500.51      517.24     19.53 o 
   0   5  12       37.72       32.41     25.72 o 
   1   5  12        1.58        4.11     16.88 o 
   2   5  12      183.90      202.69     61.12 o 
   3   5  12        2.81        0.91     18.25 o 
   4   5  12       87.34       74.18     22.48 o 
   5   5  12        9.71       -8.50     20.43 o 
   6   5  12      177.89      189.80     29.69 o 
   7   5  12        0.46        6.18     24.91 o 
   8   5  12       16.45       15.45     27.51 o 
   9   5  12       12.59       42.17     30.81 o 
 -15   6  12       21.02        9.27     23.42 o 
 -14   6  12       20.48       -5.02     23.64 o 
 -13   6  12       33.97       36.45     24.24 o 
 -12   6  12       97.57       55.39     23.49 o 
 -11   6  12       41.40       47.19     21.90 o 
 -10   6  12      447.30      479.77     36.69 o 
  -9   6  12      309.70      372.91     59.53 o 
  -8   6  12     1271.45     1233.80     47.07 o 
  -7   6  12     1130.11     1011.51     33.33 o 
  -6   6  12      558.00      538.66     20.04 o 
  -5   6  12      266.70      277.88     16.93 o 
  -4   6  12        2.62       -6.67      9.99 o 
  -3   6  12        7.98       -6.28      9.33 o 
  -2   6  12     1125.98     1089.84     27.98 o 
  -1   6  12      285.51      296.34     21.61 o 
   0   6  12      102.56       77.37     19.68 o 
   1   6  12       37.96       22.22     18.51 o 
   2   6  12       37.04       38.32     23.56 o 
   3   6  12      482.50      469.66     36.05 o 
   4   6  12       27.43        4.74     20.40 o 
   5   6  12      134.45      105.51     26.34 o 
   6   6  12      122.17       80.22     28.05 o 
   7   6  12       19.83       12.19     24.73 o 
   8   6  12       40.89       70.74     30.98 o 
   9   6  12        0.03      -29.87     29.87 o 
 -15   7  12        0.60      -13.45     22.14 o 
 -14   7  12      173.03      191.91     30.85 o 
 -13   7  12       27.06       28.77     24.22 o 
 -12   7  12      144.30      119.59     25.94 o 
 -11   7  12        3.41       -9.39     20.29 o 
 -10   7  12        4.83        9.32     20.00 o 
  -9   7  12       71.39       52.97     20.12 o 
  -8   7  12       20.86       24.30     18.08 o 
  -7   7  12      588.43      532.02     35.95 o 
  -6   7  12      737.75      847.06     25.31 o 
  -5   7  12      441.24      447.82     20.57 o 
  -4   7  12      229.12      275.80     18.10 o 
  -3   7  12      440.65      448.50     30.62 o 
  -2   7  12      364.18      359.49     23.61 o 
  -1   7  12      224.27      217.91     44.30 o 
   0   7  12      323.51      413.63     33.01 o 
   1   7  12       77.27       57.11     26.34 o 
   2   7  12      298.70      314.99     31.54 o 
   3   7  12        0.06      -11.80     19.92 o 
   4   7  12      149.97      164.44     27.36 o 
   5   7  12       20.68        3.14     30.51 o 
   6   7  12       64.40       74.47     26.61 o 
   7   7  12       12.57       -4.58     25.05 o 
   8   7  12        2.25       -3.46     28.81 o 
   9   7  12        0.91      -24.70     42.09 o 
 -15   8  12       67.85       80.94     26.16 o 
 -14   8  12       37.36       15.22     25.76 o 
 -13   8  12       23.66       -8.43     22.56 o 
 -12   8  12        0.19      -23.65     27.27 o 
 -11   8  12       16.39        5.03     21.11 o 
 -10   8  12      262.38      258.69     43.22 o 
  -9   8  12        9.90      -13.44     18.75 o 
  -8   8  12     1002.94     1023.18     42.87 o 
  -7   8  12        0.16        9.68     14.55 o 
  -6   8  12      985.64      926.44     34.99 o 
  -5   8  12      421.20      467.63     21.18 o 
  -4   8  12       57.93       41.70     12.15 o 
  -3   8  12        3.75       -4.69     10.58 o 
  -2   8  12       10.57        1.05     14.12 o 
  -1   8  12      132.33      134.19     23.75 o 
   0   8  12      656.02      703.02     50.47 o 
   1   8  12       84.50       95.80     41.88 o 
   2   8  12       35.63       21.45     21.63 o 
   3   8  12      311.83      346.08     48.77 o 
   4   8  12       18.35       -8.51     20.57 o 
   5   8  12      153.17       83.50     26.91 o 
   6   8  12        7.24       10.32     24.10 o 
   7   8  12       60.67        6.57     27.47 o 
   8   8  12        6.89       11.59     29.00 o 
   9   8  12        1.12       20.99     47.54 o 
 -14   9  12      150.96      154.41     47.18 o 
 -13   9  12        0.65        9.12     25.13 o 
 -12   9  12        4.18       14.68     24.15 o 
 -11   9  12       37.64       33.81     22.67 o 
 -10   9  12       71.52       70.77     23.31 o 
  -9   9  12      101.47      105.96     22.80 o 
  -8   9  12        2.01       -1.45     15.61 o 
  -7   9  12      695.24      661.33     29.94 o 
  -6   9  12     1622.77     1683.56     45.41 o 
  -5   9  12      119.87      107.10     22.79 o 
  -4   9  12      607.29      598.16     25.38 o 
  -3   9  12        9.10       10.53     13.64 o 
  -2   9  12        1.03       -7.55     16.58 o 
  -1   9  12      297.84      301.18     29.23 o 
   0   9  12        0.13        0.77     22.38 o 
   1   9  12       34.60        7.32     19.57 o 
   2   9  12     1021.94     1046.02     62.92 o 
   3   9  12        6.48       18.67     23.22 o 
   4   9  12       28.38       13.56     24.38 o 
   5   9  12        0.71      -20.56     23.95 o 
   6   9  12        0.05       24.15     24.27 o 
   7   9  12        0.00        3.75     47.23 o 
   8   9  12        0.72      -24.63     31.74 o 
 -14  10  12        0.10      -26.04     41.62 o 
 -13  10  12       22.33       57.56     26.84 o 
 -12  10  12       14.82       -9.84     24.21 o 
 -11  10  12      117.20      143.01     33.70 o 
 -10  10  12       49.08       42.71     22.73 o 
  -9  10  12      114.09      115.90     25.83 o 
  -8  10  12      273.57      281.79     24.06 o 
  -7  10  12      646.17      688.94     30.13 o 
  -6  10  12        5.92        0.67     14.69 o 
  -5  10  12       57.03       52.01     13.92 o 
  -4  10  12       43.17       44.60     16.13 o 
  -3  10  12       97.39      104.65     17.90 o 
  -2  10  12      678.05      620.15     63.13 o 
  -1  10  12       24.17       43.63     20.27 o 
   0  10  12       65.15       75.05     22.67 o 
   1  10  12      179.72      168.26     27.86 o 
   2  10  12        0.00       15.76     22.41 o 
   3  10  12      199.23      182.13     30.11 o 
   4  10  12      168.66      181.92     86.13 o 
   5  10  12       80.63      103.34     30.84 o 
   6  10  12       48.87       41.21     30.14 o 
   7  10  12       18.39       39.41     29.89 o 
   8  10  12       17.59        8.49     33.17 o 
 -14  11  12       40.36       32.65     29.84 o 
 -13  11  12        0.03        5.89     26.12 o 
 -12  11  12       19.21       12.49     25.32 o 
 -11  11  12      153.34      184.18     30.49 o 
 -10  11  12       23.72       14.87     23.67 o 
  -9  11  12      448.79      495.64     36.86 o 
  -8  11  12       10.55      -12.49     16.46 o 
  -7  11  12       18.92       -6.85     17.08 o 
  -6  11  12      439.24      381.54     27.27 o 
  -5  11  12      200.50      205.21     17.65 o 
  -4  11  12      838.83      862.58     33.39 o 
  -3  11  12       28.72       28.38     16.45 o 
  -2  11  12        2.19        0.43     18.09 o 
  -1  11  12       16.03       31.45     27.27 o 
   0  11  12      275.76      302.04     32.21 o 
   1  11  12      120.22       96.42     25.88 o 
   2  11  12       84.80       93.02     25.93 o 
   3  11  12      154.06      188.19     31.68 o 
   4  11  12        1.66       -5.33     25.34 o 
   5  11  12       32.13       -4.32     27.38 o 
   6  11  12       10.25      -26.38     27.07 o 
   7  11  12        4.44      -29.55     29.55 o 
 -13  12  12      101.81       90.29     29.07 o 
 -12  12  12        4.39       18.12     26.12 o 
 -11  12  12        0.35       -5.16     24.17 o 
 -10  12  12      128.18      103.49     26.55 o 
  -9  12  12       26.56       21.30     22.23 o 
  -8  12  12        5.61        1.73     18.54 o 
  -7  12  12        8.20       34.07     17.12 o 
  -6  12  12       45.79       38.82     18.04 o 
  -5  12  12      218.67      273.08     29.34 o 
  -4  12  12       88.97       82.98     19.63 o 
  -3  12  12       65.84       65.52     23.06 o 
  -2  12  12        0.26        8.24     19.85 o 
  -1  12  12       86.53       73.34     23.55 o 
   0  12  12        3.38        2.00     21.21 o 
   1  12  12       44.50       23.55     24.43 o 
   2  12  12        3.57       -9.15     24.37 o 
   3  12  12      113.40      150.45     31.45 o 
   4  12  12      100.91       97.59     31.31 o 
   5  12  12        1.92       -5.36     28.26 o 
   6  12  12        0.06        3.56     31.46 o 
   7  12  12       22.96       24.77     45.43 o 
 -13  13  12        0.13      -24.73     43.89 o 
 -12  13  12       17.38        9.58     45.69 o 
 -11  13  12        0.92       18.42     39.36 o 
 -10  13  12       58.37       52.84     24.29 o 
  -9  13  12       43.70       52.39     24.38 o 
  -8  13  12       76.01       70.70     19.78 o 
  -7  13  12      172.64      183.85     23.24 o 
  -6  13  12       32.17        9.51     21.96 o 
  -5  13  12      322.44      416.87     33.32 o 
  -4  13  12        6.62       11.15     17.68 o 
  -3  13  12       14.02        2.61     27.73 o 
  -2  13  12       31.53       36.68     22.54 o 
  -1  13  12      294.44      361.86     36.03 o 
   0  13  12        1.28       -8.64     22.91 o 
   1  13  12      267.53      248.59     33.72 o 
   2  13  12       26.38       40.62     27.04 o 
   3  13  12       16.33       45.16     27.08 o 
   4  13  12       13.17       -4.81     29.22 o 
   5  13  12        3.45        2.17     29.24 o 
   6  13  12       11.09       17.11     32.34 o 
 -12  14  12        1.09       -2.98     44.20 o 
 -11  14  12        7.75        1.41     40.34 o 
 -10  14  12       16.73       42.30     24.35 o 
  -9  14  12       29.86       51.11     23.72 o 
  -8  14  12       19.51       -6.00     18.73 o 
  -7  14  12       14.94       -3.38     29.39 o 
  -6  14  12      244.82      299.15     35.40 o 
  -5  14  12       58.53       38.32     31.71 o 
  -4  14  12       79.25       86.68     21.58 o 
  -3  14  12        1.18        2.03     38.12 o 
  -2  14  12       20.15        3.20     23.20 o 
  -1  14  12        0.09      -24.80     31.23 o 
   0  14  12        3.67      -16.62     22.86 o 
   1  14  12       27.38       29.77     25.61 o 
   2  14  12       14.61       37.27     27.36 o 
   3  14  12       14.62       23.02     28.01 o 
   4  14  12        1.00      -18.82     28.65 o 
   5  14  12        4.83        5.92     31.91 o 
   6  14  12        3.26       21.40     35.21 o 
 -11  15  12        7.90        4.38     30.89 o 
 -10  15  12        2.14       -5.51     27.67 o 
  -9  15  12       44.27       15.44     25.94 o 
  -8  15  12        5.43       -1.47     20.86 o 
  -7  15  12      136.15      140.39     24.38 o 
  -6  15  12        0.19       -5.52     26.46 o 
  -5  15  12        1.77       13.40     26.75 o 
  -4  15  12        7.02       10.14     24.56 o 
  -3  15  12       37.92       92.74     27.83 o 
  -2  15  12        0.15      -19.65     23.60 o 
  -1  15  12       87.44       92.58     29.58 o 
   0  15  12        8.18       -5.96     38.59 o 
   1  15  12       73.46       70.69     28.64 o 
   2  15  12        0.85       23.05     67.50 o 
   3  15  12        3.71       -4.24     27.76 o 
   4  15  12       88.80      112.01     35.39 o 
   5  15  12        0.50      -17.05     40.13 o 
 -10  16  12        3.23       -7.58     28.40 o 
  -9  16  12        9.01      -24.46     27.65 o 
  -8  16  12        9.77       34.01     23.79 o 
  -7  16  12       34.09       17.77     29.54 o 
  -6  16  12       56.21       89.40     56.13 o 
  -5  16  12       11.11       29.72     52.02 o 
  -4  16  12       96.10      159.69     26.44 o 
  -3  16  12        1.60       18.59     25.68 o 
  -2  16  12       20.21        9.53     27.10 o 
  -1  16  12        4.03       15.89     35.96 o 
   0  16  12        2.90       13.54     29.14 o 
   1  16  12        4.72       11.53     28.40 o 
   2  16  12       41.89       19.43     30.68 o 
   3  16  12        0.32      -11.40     34.27 o 
   4  16  12        4.20        4.01     33.29 o 
  -9  17  12       14.59       37.00     29.33 o 
  -8  17  12        6.70      -29.03     29.03 o 
  -7  17  12        0.00      -18.38     29.01 o 
  -6  17  12        7.36       -3.42     36.63 o 
  -5  17  12        1.26       51.26     36.38 o 
  -4  17  12       14.88      -16.85     21.88 o 
  -3  17  12       30.37       54.89     30.10 o 
  -2  17  12       36.73       33.45     54.69 o 
  -1  17  12       21.21        2.27     28.36 o 
   0  17  12        3.09      -16.56     29.71 o 
   1  17  12       13.37       42.95     32.64 o 
   2  17  12       28.72       12.26     39.00 o 
   3  17  12       21.70      -20.68     33.26 o 
  -8  18  12        4.11       -9.26     33.97 o 
  -7  18  12        4.43       11.83     32.42 o 
  -6  18  12        4.23        0.55     32.59 o 
  -5  18  12      142.94      187.52     56.13 o 
  -4  18  12       27.91       26.57     24.70 o 
  -3  18  12        2.71       21.52     29.86 o 
  -2  18  12        5.06      -22.45     30.59 o 
  -1  18  12        0.85       38.82     32.93 o 
   0  18  12        1.04      -29.58     29.58 o 
   1  18  12        1.71      -16.18     31.72 o 
  -6  19  12       18.90       24.18     47.13 o 
  -5  19  12       31.90       48.35     34.91 o 
  -4  19  12        7.23      -32.41     32.41 o 
  -3  19  12       35.25      -13.47     41.11 o 
  -2  19  12        0.02        2.53     34.19 o 
  -1  19  12       30.42        7.13     33.73 o 
 -15   0  13      112.01      107.53     42.19 o 
 -13   0  13      154.98      154.56     38.48 o 
 -11   0  13        0.23       -0.10     25.42 o 
  -9   0  13      384.41      330.10     42.19 o 
  -7   0  13       37.48       34.16     25.83 o 
  -5   0  13      112.94      156.75     22.02 o 
  -3   0  13     1525.49     1579.21     78.26 o 
  -1   0  13       84.33       68.04     16.39 o 
   1   0  13      291.22      207.05     22.25 o 
   3   0  13      259.11      289.35     42.91 o 
   5   0  13     1001.04      883.91     64.52 o 
   7   0  13       26.24       58.14     39.72 o 
   9   0  13        3.37      -13.17     41.16 o 
 -16   1  13        1.83        0.23     24.18 o 
 -15   1  13        0.00      -25.97     25.97 o 
 -14   1  13        4.59       10.73     25.81 o 
 -13   1  13        1.10        8.62     23.06 o 
 -12   1  13       62.80       55.17     23.07 o 
 -11   1  13        3.87        6.07     20.94 o 
 -10   1  13        7.06       10.47     17.14 o 
  -9   1  13       21.89       36.13     31.38 o 
  -8   1  13      298.61      391.53     30.56 o 
  -7   1  13        1.68       18.69     15.75 o 
  -6   1  13      280.78      332.61     17.05 o 
  -5   1  13       48.26       48.49     11.06 o 
  -4   1  13      106.81       85.50     11.83 o 
  -3   1  13       37.58        8.01      9.68 o 
  -2   1  13      628.65      576.52     20.60 o 
  -1   1  13        6.46        0.71     10.05 o 
   0   1  13     2093.03     2056.61     40.81 o 
   1   1  13       93.44       96.90     15.41 o 
   2   1  13     1060.33      994.82     32.90 o 
   3   1  13       56.94       56.33     20.37 o 
   4   1  13       57.61       27.59     20.84 o 
   5   1  13      493.75      534.82     38.37 o 
   6   1  13      236.52      227.03     51.81 o 
   7   1  13       21.14       31.02     26.60 o 
   8   1  13        4.52        6.75     30.00 o 
   9   1  13        1.42        1.37     30.90 o 
 -16   2  13        3.74      -15.56     23.99 o 
 -15   2  13       58.79       72.15     28.20 o 
 -14   2  13        0.06       -7.00     22.55 o 
 -13   2  13        6.27      -18.90     20.98 o 
 -12   2  13        7.11        7.59     21.01 o 
 -11   2  13        3.88       14.15     42.75 o 
 -10   2  13        0.41        2.84     18.16 o 
  -9   2  13       40.11       53.05     19.35 o 
  -8   2  13      752.79      673.32     40.75 o 
  -7   2  13        0.04       18.04     16.77 o 
  -6   2  13       39.08       29.27     10.84 o 
  -5   2  13      231.80      247.77     16.21 o 
  -4   2  13      528.27      565.50     20.63 o 
  -3   2  13      574.45      579.45     20.59 o 
  -2   2  13      725.25      747.09     23.41 o 
  -1   2  13      448.63      441.96     18.82 o 
   0   2  13      681.04      635.50     21.66 o 
   1   2  13      334.70      327.35     22.94 o 
   2   2  13      259.95      223.00     24.30 o 
   3   2  13      663.57      595.32     38.54 o 
   4   2  13      302.11      304.68     31.76 o 
   5   2  13       96.92      119.87     26.98 o 
   6   2  13        4.85       -7.95     23.39 o 
   7   2  13      149.63      104.14     29.50 o 
   8   2  13        8.96       15.21     26.65 o 
   9   2  13        5.50       44.95     30.92 o 
 -16   3  13        0.04      -29.43     39.82 o 
 -15   3  13        4.35      -26.00     26.00 o 
 -14   3  13       87.46       95.29     28.09 o 
 -13   3  13       24.16       40.33     23.33 o 
 -12   3  13       26.15       22.17     23.36 o 
 -11   3  13      104.11       94.20     23.43 o 
 -10   3  13      102.57       88.12     22.58 o 
  -9   3  13       20.33       12.36     17.39 o 
  -8   3  13      532.05      475.81     30.66 o 
  -7   3  13      134.16      150.33     19.36 o 
  -6   3  13        3.16       -4.48      9.82 o 
  -5   3  13        5.54        2.63      9.95 o 
  -4   3  13      637.14      634.27     21.38 o 
  -3   3  13       58.40       34.47     12.61 o 
  -2   3  13       76.60       65.99     12.31 o 
  -1   3  13      868.69      849.90     27.18 o 
   0   3  13        0.41       -9.82     12.75 o 
   1   3  13      521.54      420.29     23.97 o 
   2   3  13       61.52       68.64     20.89 o 
   3   3  13      802.23      780.80     39.76 o 
   4   3  13      101.96      100.73     24.42 o 
   5   3  13      234.95      223.02     31.21 o 
   6   3  13        0.00        7.57     23.35 o 
   7   3  13      193.36      123.93     30.07 o 
   8   3  13        9.59       -4.04     27.21 o 
   9   3  13       24.23       27.03     39.10 o 
 -15   4  13        5.84        1.67     27.28 o 
 -14   4  13       11.91      -17.83     23.69 o 
 -13   4  13        0.81       -4.44     24.90 o 
 -12   4  13       75.70       55.86     23.51 o 
 -11   4  13        0.46        1.61     20.21 o 
 -10   4  13       11.59       -4.40     18.69 o 
  -9   4  13       16.65       15.97     18.18 o 
  -8   4  13      189.88      174.24     31.08 o 
  -7   4  13       10.78       15.73     13.00 o 
  -6   4  13      273.85      314.74     17.87 o 
  -5   4  13        3.66       -9.62      9.62 o 
  -4   4  13      143.15      135.49     14.02 o 
  -3   4  13      420.69      433.59     18.68 o 
  -2   4  13     1458.63     1495.43     36.67 o 
  -1   4  13      392.86      460.88     24.67 o 
   0   4  13      322.16      298.01     22.24 o 
   1   4  13      400.50      399.84     64.72 o 
   2   4  13      119.11      101.64     22.22 o 
   3   4  13       49.43       49.23     33.29 o 
   4   4  13       89.35      115.72     26.13 o 
   5   4  13      171.88      193.84     30.52 o 
   6   4  13        4.63      -30.34     40.18 o 
   7   4  13        0.10       12.44     26.67 o 
   8   4  13        2.91       -2.64     29.17 o 
   9   4  13       12.87       42.37     32.55 o 
 -15   5  13       28.21        7.62     49.13 o 
 -14   5  13        0.85      -24.91     24.91 o 
 -13   5  13       10.61        3.28     25.31 o 
 -12   5  13       10.34        6.07     22.08 o 
 -11   5  13       10.71        3.54     22.08 o 
 -10   5  13      301.06      274.76     31.21 o 
  -9   5  13       14.20        5.94     19.67 o 
  -8   5  13      329.91      303.24     29.49 o 
  -7   5  13       65.66       70.92     15.89 o 
  -6   5  13       50.96       51.50     12.26 o 
  -5   5  13       48.03       55.72     17.79 o 
  -4   5  13      912.96      869.67     25.91 o 
  -3   5  13     1006.91      973.67     26.96 o 
  -2   5  13      180.13      187.72     15.53 o 
  -1   5  13       25.62        4.61     13.38 o 
   0   5  13      615.05      578.97     26.41 o 
   1   5  13      577.50      561.84     48.77 o 
   2   5  13       68.58       91.27     23.53 o 
   3   5  13      505.03      446.85     84.58 o 
   4   5  13        0.71       13.94     21.46 o 
   5   5  13       92.88       85.20     40.44 o 
   6   5  13        0.80      -18.23     23.97 o 
   7   5  13       72.59       73.19     50.16 o 
   8   5  13        6.07       16.53     43.12 o 
   9   5  13        9.55       54.25     33.08 o 
 -15   6  13        8.58       -0.69     26.98 o 
 -14   6  13       27.01       40.90     26.19 o 
 -13   6  13        5.83       -3.12     27.68 o 
 -12   6  13       33.54       47.64     24.26 o 
 -11   6  13       37.02       46.57     22.93 o 
 -10   6  13      179.98      167.65     27.87 o 
  -9   6  13        1.80       -7.48     25.47 o 
  -8   6  13       16.19       -1.51     17.10 o 
  -7   6  13       17.23       29.75     14.92 o 
  -6   6  13        8.73       18.03     14.08 o 
  -5   6  13      384.66      362.49     19.40 o 
  -4   6  13       41.14       44.76     12.24 o 
  -3   6  13      241.31      227.27     16.93 o 
  -2   6  13      882.42      812.98     30.66 o 
  -1   6  13     1019.66     1027.11     50.41 o 
   0   6  13      134.67      170.75     25.08 o 
   1   6  13        1.47        4.73     18.22 o 
   2   6  13      110.45       95.34     27.06 o 
   3   6  13       33.63      -16.27     20.84 o 
   4   6  13        0.86       -5.23     29.69 o 
   5   6  13        3.24      -22.61     22.61 o 
   6   6  13        0.01      -32.98     32.98 o 
   7   6  13       26.20       38.69     28.11 o 
   8   6  13        2.17        9.47     28.27 o 
 -15   7  13        3.81       -7.96     28.09 o 
 -14   7  13        5.20       13.34     25.86 o 
 -13   7  13       21.64       12.32     28.09 o 
 -12   7  13        8.46       18.63     23.97 o 
 -11   7  13      331.86      316.91     33.04 o 
 -10   7  13        0.80       18.55     20.48 o 
  -9   7  13       41.62       41.62     20.66 o 
  -8   7  13      187.58      181.51     29.07 o 
  -7   7  13        0.91      -11.54     14.31 o 
  -6   7  13       14.93       14.68     14.18 o 
  -5   7  13        1.10      -11.37     11.37 o 
  -4   7  13      636.00      551.24     23.91 o 
  -3   7  13       21.04       35.34     17.63 o 
  -2   7  13     1650.24     1670.16     45.72 o 
  -1   7  13      236.13      196.61     21.02 o 
   0   7  13       17.53       15.96     19.61 o 
   1   7  13      112.67      122.40     36.43 o 
   2   7  13       50.28       90.98     26.34 o 
   3   7  13       49.67       20.06     22.49 o 
   4   7  13       69.62       25.17     24.79 o 
   5   7  13       15.49       -9.39     22.89 o 
   6   7  13       17.33       56.32     26.26 o 
   7   7  13      100.34      154.95     48.05 o 
   8   7  13        1.63       -8.57     30.06 o 
 -14   8  13      118.80      162.03     80.36 o 
 -13   8  13        7.67       -4.44     24.21 o 
 -12   8  13        1.39       -1.63     22.00 o 
 -11   8  13       47.10       43.15     24.24 o 
 -10   8  13       34.29       35.59     22.02 o 
  -9   8  13        8.68       -7.39     18.30 o 
  -8   8  13       93.54       84.62     21.69 o 
  -7   8  13       77.86       76.00     17.61 o 
  -6   8  13      745.70      649.94     29.59 o 
  -5   8  13       19.58       24.94     15.82 o 
  -4   8  13      974.32      975.15     28.47 o 
  -3   8  13       21.11        4.57     17.30 o 
  -2   8  13      565.04      598.75     37.16 o 
  -1   8  13        5.55        4.00     19.41 o 
   0   8  13       54.41       88.42     22.76 o 
   1   8  13      174.41      232.88     29.37 o 
   2   8  13        4.30       10.14     21.06 o 
   3   8  13        6.12       -4.76     26.96 o 
   4   8  13       91.10       51.43     49.80 o 
   5   8  13        2.20      -21.36     25.00 o 
   6   8  13        6.69       11.28     26.94 o 
   7   8  13       15.34      -28.22     28.22 o 
   8   8  13        0.06       16.80     29.53 o 
 -14   9  13       22.08       39.89     27.54 o 
 -13   9  13       41.05       67.55     27.80 o 
 -12   9  13        0.46      -23.20     28.86 o 
 -11   9  13        0.53        1.34     22.88 o 
 -10   9  13       23.04       16.68     21.28 o 
  -9   9  13       11.57       -0.45     19.64 o 
  -8   9  13       33.29       28.77     20.10 o 
  -7   9  13      100.61      104.32     19.65 o 
  -6   9  13        4.10       -3.94     16.12 o 
  -5   9  13      587.15      583.55     23.51 o 
  -4   9  13       72.54       57.34     13.86 o 
  -3   9  13      181.77      209.60     22.45 o 
  -2   9  13      582.76      591.97     28.88 o 
  -1   9  13        8.10      -10.25     18.91 o 
   0   9  13       22.34       -2.71     20.25 o 
   1   9  13      314.40      268.39     31.84 o 
   2   9  13       23.11      -18.57     22.10 o 
   3   9  13      100.79       64.63     27.37 o 
   4   9  13        0.20       -9.75     25.94 o 
   5   9  13      169.95      155.92     38.54 o 
   6   9  13        1.14      -15.63     27.09 o 
   7   9  13       32.84       30.28     31.21 o 
 -14  10  13      118.99      151.46     44.20 o 
 -13  10  13       14.22       43.50     27.41 o 
 -12  10  13       87.89      123.34     37.40 o 
 -11  10  13       15.35       21.43     24.01 o 
 -10  10  13       38.47       48.32     23.28 o 
  -9  10  13       23.24        2.07     35.40 o 
  -8  10  13      290.62      293.15     43.37 o 
  -7  10  13       44.84       56.11     24.50 o 
  -6  10  13      453.61      434.04     28.47 o 
  -5  10  13       38.26       22.12     20.26 o 
  -4  10  13     1382.49     1395.55     47.99 o 
  -3  10  13      301.24      373.96     27.65 o 
  -2  10  13      553.22      640.29     40.03 o 
  -1  10  13      115.32       80.36     23.76 o 
   0  10  13       23.98       36.13     23.76 o 
   1  10  13      117.03      151.72     28.62 o 
   2  10  13        0.07       -5.83     22.66 o 
   3  10  13       15.38       -5.78     23.68 o 
   4  10  13       84.18       85.34     28.74 o 
   5  10  13        5.42        2.44     32.21 o 
   6  10  13        0.04      -13.62     30.07 o 
   7  10  13       28.00       40.98     33.20 o 
 -13  11  13       24.54       30.73     32.77 o 
 -12  11  13       21.71       45.27     28.50 o 
 -11  11  13        4.09       38.33     24.65 o 
 -10  11  13        4.95       14.23     23.88 o 
  -9  11  13      271.81      302.90     33.39 o 
  -8  11  13        0.31      -11.38     21.57 o 
  -7  11  13        2.71       -7.43     17.29 o 
  -6  11  13        6.19       -3.28     16.94 o 
  -5  11  13        0.14       12.41     17.80 o 
  -4  11  13        2.12       -3.26     28.81 o 
  -3  11  13       23.82       12.60     19.15 o 
  -2  11  13      149.87      168.60     43.17 o 
  -1  11  13      191.30      219.22     30.44 o 
   0  11  13        0.20       -0.79     22.28 o 
   1  11  13      200.33      222.77     30.92 o 
   2  11  13       98.01       76.93     28.94 o 
   3  11  13      146.92      124.22     30.78 o 
   4  11  13       90.10      116.63     41.98 o 
   5  11  13      141.00      118.42     33.81 o 
   6  11  13       61.34       62.97     35.08 o 
   7  11  13       55.38       74.91     59.48 o 
 -13  12  13       19.49        1.53     28.82 o 
 -12  12  13       65.90       66.99     28.16 o 
 -11  12  13       26.78      -23.08     23.78 o 
 -10  12  13        2.21        9.33     23.53 o 
  -9  12  13      127.03      131.47     26.87 o 
  -8  12  13        4.73       -1.29     21.94 o 
  -7  12  13        1.86       -3.05     21.69 o 
  -6  12  13      520.18      511.31     46.93 o 
  -5  12  13      115.49       83.89     20.36 o 
  -4  12  13      102.75      121.36     21.98 o 
  -3  12  13      143.39      148.10     21.93 o 
  -2  12  13      164.78      215.65     29.52 o 
  -1  12  13      247.91      351.14     37.35 o 
   0  12  13       66.94       92.98     36.99 o 
   1  12  13        3.45       17.14     24.44 o 
   2  12  13       75.76       40.01     45.84 o 
   3  12  13        5.74       23.38     28.16 o 
   4  12  13       70.60       71.67     31.15 o 
   5  12  13       29.02       35.73     30.99 o 
   6  12  13       45.63       81.02     48.98 o 
 -12  13  13        1.04      -16.78     27.33 o 
 -11  13  13        2.05        7.08     24.96 o 
 -10  13  13        1.57       -4.49     24.11 o 
  -9  13  13       20.32        1.27     24.35 o 
  -8  13  13       29.68       26.19     24.92 o 
  -7  13  13       40.31       55.67     20.52 o 
  -6  13  13       39.58       30.73     27.16 o 
  -5  13  13      176.17      172.88     32.20 o 
  -4  13  13      107.10      115.91     22.08 o 
  -3  13  13       61.08      111.78     21.92 o 
  -2  13  13        6.91      -14.74     22.17 o 
  -1  13  13      193.13      228.75     33.63 o 
   0  13  13       46.79       87.60     27.56 o 
   1  13  13       59.70       40.53     27.96 o 
   2  13  13       32.98       19.30     37.40 o 
   3  13  13       23.48        6.84     28.28 o 
   4  13  13       59.27       35.03     32.21 o 
   5  13  13       22.04       -8.09     31.54 o 
 -11  14  13       22.18       -1.39     26.57 o 
 -10  14  13        9.21        4.20     25.23 o 
  -9  14  13       34.62       47.25     26.21 o 
  -8  14  13      233.39      273.97     28.60 o 
  -7  14  13      130.51       85.90     45.12 o 
  -6  14  13        1.45       31.60     33.70 o 
  -5  14  13        1.92        2.06     28.85 o 
  -4  14  13       41.62       37.03     21.78 o 
  -3  14  13      133.22      150.46     24.56 o 
  -2  14  13        7.52       36.15     26.42 o 
  -1  14  13       72.31       71.01     28.13 o 
   0  14  13       59.37       82.58     28.33 o 
   1  14  13       16.44       39.94     27.61 o 
   2  14  13       19.08       40.63     30.03 o 
   3  14  13        0.48       35.74     31.50 o 
   4  14  13       75.61       68.32     34.43 o 
   5  14  13        0.53       65.55     55.05 o 
 -11  15  13       21.80        6.47     30.87 o 
 -10  15  13        0.21      -13.77     31.02 o 
  -9  15  13        3.17       19.18     25.31 o 
  -8  15  13       18.72      -14.01     20.45 o 
  -7  15  13       12.58       38.48     29.46 o 
  -6  15  13       38.33       32.83     28.40 o 
  -5  15  13       12.14       35.57     30.15 o 
  -4  15  13       40.08       18.32     24.93 o 
  -3  15  13       81.45      120.63     29.39 o 
  -2  15  13      244.02      260.69     36.98 o 
  -1  15  13       17.30       56.40     31.95 o 
   0  15  13      100.64      126.35     41.93 o 
   1  15  13        2.13        9.72     28.68 o 
   2  15  13       21.04        5.66     30.54 o 
   3  15  13        6.46        9.28     35.04 o 
   4  15  13        2.30       26.62     35.81 o 
 -10  16  13       19.08       48.81     32.66 o 
  -9  16  13        0.05      -27.32     27.32 o 
  -8  16  13        4.16        0.82     30.13 o 
  -7  16  13       39.03       12.44     46.67 o 
  -6  16  13        7.15       20.97     45.33 o 
  -5  16  13        4.73      -28.14     28.14 o 
  -4  16  13        8.97        9.10     22.89 o 
  -3  16  13        1.28       27.12     29.26 o 
  -2  16  13        3.15       31.37     28.53 o 
  -1  16  13       32.08        2.87     31.33 o 
   0  16  13        1.30      -24.24     29.05 o 
   1  16  13        0.76       -6.44     31.58 o 
   2  16  13       50.07       33.93     34.56 o 
   3  16  13       63.74       85.74     38.54 o 
  -8  17  13        8.35       14.40     35.33 o 
  -7  17  13       13.42      -20.71     61.89 o 
  -6  17  13        0.35       -1.05     31.90 o 
  -5  17  13       14.68      102.20     34.93 o 
  -4  17  13      105.94      124.30     39.53 o 
  -3  17  13        0.13        9.56     31.69 o 
  -2  17  13       78.12       76.11     32.72 o 
  -1  17  13        2.29      -19.68     30.29 o 
   0  17  13       12.21        9.01     30.60 o 
   1  17  13       21.88       59.65     35.09 o 
  -6  18  13       24.15       23.37     34.27 o 
  -5  18  13       18.25       56.76     36.01 o 
  -4  18  13       32.06       90.87     46.00 o 
  -3  18  13        0.00      -31.03     31.03 o 
  -2  18  13       10.58       10.20     32.52 o 
  -1  18  13        1.70       -8.41     33.72 o 
 -14   0  14      149.12      123.38     42.81 o 
 -12   0  14       37.11       55.87     31.69 o 
 -10   0  14       43.72       20.17     27.06 o 
  -8   0  14      104.44       50.94     29.12 o 
  -6   0  14       73.13       10.50     16.18 o 
  -4   0  14       84.44       79.89     18.89 o 
  -2   0  14     2868.23     2882.84    137.27 o 
   0   0  14     2298.57     2133.22     60.47 o 
   2   0  14      895.24      836.99     58.55 o 
   4   0  14      870.62      755.70     58.76 o 
   6   0  14      166.29      146.94     45.58 o 
   8   0  14        9.42       12.25     40.54 o 
 -15   1  14       11.04        1.92     29.06 o 
 -14   1  14        3.12        2.06     52.74 o 
 -13   1  14        0.43       -8.85     23.90 o 
 -12   1  14        2.34       -8.02     20.20 o 
 -11   1  14        6.68       30.77     24.70 o 
 -10   1  14        4.30       14.09     19.31 o 
  -9   1  14       13.57       17.56     18.55 o 
  -8   1  14        0.03      -11.73     16.48 o 
  -7   1  14        0.87       -0.45     17.02 o 
  -6   1  14       52.05       22.90     11.65 o 
  -5   1  14       92.41      103.93     15.79 o 
  -4   1  14      193.98      176.40     15.86 o 
  -3   1  14      781.08      699.61     23.35 o 
  -2   1  14      176.57      178.61     16.31 o 
  -1   1  14      426.82      438.37     19.60 o 
   0   1  14       21.75       24.22     11.86 o 
   1   1  14      303.93      363.80     36.71 o 
   2   1  14        5.22       -6.01     19.43 o 
   3   1  14       64.27       42.57     21.97 o 
   4   1  14      317.30      315.30     49.70 o 
   5   1  14        3.49        4.04     24.82 o 
   6   1  14      142.14      164.06     36.12 o 
   7   1  14        9.84        7.25     28.70 o 
   8   1  14        2.61       24.02     31.88 o 
 -15   2  14        3.48      -26.80     27.71 o 
 -14   2  14       68.69      119.91     29.21 o 
 -13   2  14        9.03      -27.03     42.55 o 
 -12   2  14        9.53       -8.87     21.35 o 
 -11   2  14       54.71       74.79     22.47 o 
 -10   2  14       50.72       32.42     20.40 o 
  -9   2  14        3.48        4.01     22.43 o 
  -8   2  14      159.96      169.73     24.49 o 
  -7   2  14       61.29       64.61     19.02 o 
  -6   2  14       59.98       58.40     12.44 o 
  -5   2  14       77.47       52.66     12.99 o 
  -4   2  14      120.27      116.66     14.67 o 
  -3   2  14      376.87      394.94     19.85 o 
  -2   2  14     1917.48     1809.69     38.66 o 
  -1   2  14       22.27       26.72     11.56 o 
   0   2  14     1791.16     1861.25     47.03 o 
   1   2  14      314.11      334.92     23.79 o 
   2   2  14     1139.99     1145.04     47.71 o 
   3   2  14       38.32       25.58     21.96 o 
   4   2  14      238.01      192.25     29.96 o 
   5   2  14       64.43       25.13     25.17 o 
   6   2  14        0.13       22.68     25.94 o 
   7   2  14        9.89      -26.37     26.37 o 
   8   2  14        4.58      -29.17     29.17 o 
 -15   3  14       38.75        8.19     28.68 o 
 -14   3  14        0.74      -24.39     24.39 o 
 -13   3  14       20.78       -0.16     25.28 o 
 -12   3  14        5.40       -7.89     21.13 o 
 -11   3  14      277.48      291.02     31.01 o 
 -10   3  14        0.10        1.91     19.91 o 
  -9   3  14        1.94       -3.14     20.32 o 
  -8   3  14       74.56       57.69     20.41 o 
  -7   3  14       54.14       59.60     19.11 o 
  -6   3  14        1.96      -10.69     10.69 o 
  -5   3  14      344.56      330.72     24.28 o 
  -4   3  14       86.07       91.69     13.61 o 
  -3   3  14     1056.52      997.94     28.10 o 
  -2   3  14       42.66       24.39     12.59 o 
  -1   3  14     2210.68     2318.24     54.27 o 
   0   3  14       58.13       63.78     15.82 o 
   1   3  14      456.56      474.24     24.55 o 
   2   3  14      258.21      217.85     22.16 o 
   3   3  14       18.04      -19.74     19.74 o 
   4   3  14       21.84       39.10     23.86 o 
   5   3  14       29.92       38.95     25.57 o 
   6   3  14       18.61       -0.83     25.52 o 
   7   3  14        0.24       -6.58     26.70 o 
   8   3  14       38.12       34.23     31.45 o 
 -15   4  14       40.72       48.40     30.20 o 
 -14   4  14       20.63        8.67     53.61 o 
 -13   4  14       27.44       -9.66     43.48 o 
 -12   4  14        0.31      -11.58     23.28 o 
 -11   4  14      111.98       73.95     23.98 o 
 -10   4  14       16.29        5.97     19.08 o 
  -9   4  14      107.49       79.13     21.58 o 
  -8   4  14       13.79        1.41     17.98 o 
  -7   4  14      262.79      220.14     25.88 o 
  -6   4  14       40.75       34.63     14.81 o 
  -5   4  14      311.43      326.23     25.13 o 
  -4   4  14       50.93       51.16     12.34 o 
  -3   4  14      568.68      548.06     21.92 o 
  -2   4  14      845.35      833.41     39.11 o 
  -1   4  14       52.14       31.33     15.27 o 
   0   4  14     1070.45     1024.08     35.20 o 
   1   4  14        0.66      -13.19     15.86 o 
   2   4  14      110.42      123.11     26.99 o 
   3   4  14       30.35        9.59     24.95 o 
   4   4  14        0.85      -21.78     21.78 o 
   5   4  14       37.45       36.29     43.32 o 
   6   4  14       10.07       19.92     26.53 o 
   7   4  14       30.27       41.73     30.25 o 
   8   4  14        2.42      -29.17     29.17 o 
 -15   5  14        0.01      -20.17     27.56 o 
 -14   5  14       17.00        3.51     32.93 o 
 -13   5  14       45.06       71.16     26.34 o 
 -12   5  14        0.50        0.58     22.03 o 
 -11   5  14      148.99      184.51     28.91 o 
 -10   5  14        0.34      -17.20     24.95 o 
  -9   5  14       53.64       33.18     20.16 o 
  -8   5  14      166.05      149.95     24.57 o 
  -7   5  14      328.41      369.75     25.35 o 
  -6   5  14       66.40       83.14     18.60 o 
  -5   5  14       33.39       16.63     12.03 o 
  -4   5  14      682.35      680.53     23.92 o 
  -3   5  14     2220.45     2293.03     45.57 o 
  -2   5  14     1682.64     1618.79     44.76 o 
  -1   5  14     1355.16     1415.88     41.72 o 
   0   5  14      557.36      596.32     28.36 o 
   1   5  14       34.57       12.17     15.96 o 
   2   5  14       18.99        9.51     22.37 o 
   3   5  14        3.57      -31.80     31.80 o 
   4   5  14        0.79      -23.43     23.43 o 
   5   5  14        3.88      -24.08     24.08 o 
   6   5  14       16.52        2.90     62.25 o 
   7   5  14        1.33       -2.01     29.11 o 
   8   5  14       19.27       13.92     38.90 o 
 -15   6  14       38.87       38.37     28.49 o 
 -14   6  14       16.61       11.51     26.53 o 
 -13   6  14        2.94       -6.83     24.85 o 
 -12   6  14       21.83       12.88     23.21 o 
 -11   6  14      543.46      579.23     37.59 o 
 -10   6  14      110.58       80.48     24.74 o 
  -9   6  14       67.72       50.25     21.10 o 
  -8   6  14       46.16       61.51     21.63 o 
  -7   6  14       13.31        6.33     15.33 o 
  -6   6  14       97.90      122.47     19.18 o 
  -5   6  14       86.76       74.91     13.96 o 
  -4   6  14      312.51      273.19     18.91 o 
  -3   6  14       34.48       34.46     16.88 o 
  -2   6  14      186.71      210.55     21.47 o 
  -1   6  14      426.46      420.42     25.99 o 
   0   6  14      477.46      433.30     28.44 o 
   1   6  14      415.47      465.04     43.27 o 
   2   6  14      107.82      103.45     25.13 o 
   3   6  14        0.02       -5.29     21.99 o 
   4   6  14        4.21       40.60     30.15 o 
   5   6  14        5.01       -8.73     25.59 o 
   6   6  14       18.93       41.30     28.48 o 
   7   6  14       80.36       43.36     31.74 o 
 -14   7  14       86.98      113.45     30.53 o 
 -13   7  14       18.59        9.42     25.17 o 
 -12   7  14        6.04      -23.75     23.75 o 
 -11   7  14        1.11       -5.38     21.28 o 
 -10   7  14       62.03       56.48     22.72 o 
  -9   7  14       15.67       30.16     21.36 o 
  -8   7  14      372.26      444.79     54.59 o 
  -7   7  14       96.97      124.11     20.31 o 
  -6   7  14      646.55      633.56     28.77 o 
  -5   7  14      208.44      203.08     17.93 o 
  -4   7  14     1312.63     1201.54     40.66 o 
  -3   7  14       14.17       21.88     15.63 o 
  -2   7  14     3011.11     3126.32     70.89 o 
  -1   7  14       48.90       25.17     16.62 o 
   0   7  14      578.56      547.20     36.69 o 
   1   7  14        8.79        0.43     21.42 o 
   2   7  14       19.66       -5.19     21.71 o 
   3   7  14      225.05      232.16     50.27 o 
   4   7  14        1.00       27.19     24.30 o 
   5   7  14        5.06       34.37     32.21 o 
   6   7  14       12.63        2.86     47.44 o 
   7   7  14       19.49      -27.67     27.67 o 
 -14   8  14      147.08      127.71     39.98 o 
 -13   8  14        3.07       -6.07     28.91 o 
 -12   8  14       43.78       39.92     25.66 o 
 -11   8  14      101.05       45.48     44.71 o 
 -10   8  14        2.47      -14.62     33.03 o 
  -9   8  14        2.75       25.70     20.79 o 
  -8   8  14      124.96      134.58     24.36 o 
  -7   8  14       35.31       26.99     17.47 o 
  -6   8  14       74.93       51.47     17.38 o 
  -5   8  14       18.88       17.35     12.85 o 
  -4   8  14       38.66       50.90     16.78 o 
  -3   8  14      204.94      243.79     23.82 o 
  -2   8  14      289.67      274.75     24.54 o 
  -1   8  14      191.83      218.71     23.20 o 
   0   8  14      127.23      172.23     29.15 o 
   1   8  14       32.93       33.88     23.45 o 
   2   8  14      424.59      405.23     38.23 o 
   3   8  14       15.64       43.05     33.49 o 
   4   8  14       36.51       31.05     26.34 o 
   5   8  14       15.13       38.30     28.76 o 
   6   8  14        0.81      -17.89     29.02 o 
   7   8  14       30.60       47.65     35.40 o 
 -14   9  14       81.17      134.58     51.66 o 
 -13   9  14        2.57       -3.76     26.22 o 
 -12   9  14        0.04        8.85     24.96 o 
 -11   9  14       52.54        4.32     23.65 o 
 -10   9  14       95.00      116.02     26.81 o 
  -9   9  14        3.98      -18.88     21.00 o 
  -8   9  14      204.58      181.08     27.45 o 
  -7   9  14       53.95       61.46     17.94 o 
  -6   9  14      463.18      513.56     29.32 o 
  -5   9  14       11.91       27.30     14.65 o 
  -4   9  14     1147.91     1198.40     39.72 o 
  -3   9  14       60.58       43.17     17.92 o 
  -2   9  14      827.60      881.76     35.58 o 
  -1   9  14       72.12       55.25     23.61 o 
   0   9  14      174.39      230.65     65.14 o 
   1   9  14      263.05      311.29     51.50 o 
   2   9  14      111.53      113.55     44.61 o 
   3   9  14      374.83      352.86     38.05 o 
   4   9  14        0.23       -2.27     27.85 o 
   5   9  14       70.59       60.45     30.50 o 
   6   9  14        0.83      -21.99     30.37 o 
 -13  10  14        9.00       -3.50     27.48 o 
 -12  10  14       93.08      120.40     30.77 o 
 -11  10  14       90.47       86.29     27.97 o 
 -10  10  14        6.42      -10.29     22.65 o 
  -9  10  14        3.10       -3.59     21.00 o 
  -8  10  14        0.24       -1.95     21.95 o 
  -7  10  14        5.76       12.15     32.74 o 
  -6  10  14       39.85       36.84     22.77 o 
  -5  10  14       97.69      108.09     20.20 o 
  -4  10  14      320.47      449.68     29.61 o 
  -3  10  14       82.81       74.98     19.85 o 
  -2  10  14      444.48      466.92     31.05 o 
  -1  10  14      136.65      108.75     26.75 o 
   0  10  14       96.21       50.86     26.32 o 
   1  10  14      106.66       76.62     27.76 o 
   2  10  14      246.40      300.24     57.68 o 
   3  10  14      308.43      350.69     68.74 o 
   4  10  14       11.68       13.37     29.24 o 
   5  10  14        0.02       -0.50     29.94 o 
   6  10  14        6.90      -21.71     41.21 o 
 -13  11  14       71.75       65.28     31.43 o 
 -12  11  14       42.48       49.63     30.72 o 
 -11  11  14       83.83       39.63     27.73 o 
 -10  11  14        8.72      -11.75     23.70 o 
  -9  11  14      103.61       95.09     28.08 o 
  -8  11  14      416.68      492.04     38.54 o 
  -7  11  14        0.94       -2.47     18.91 o 
  -6  11  14      379.73      417.50     39.07 o 
  -5  11  14      207.02      196.51     32.35 o 
  -4  11  14      204.65      176.52     23.66 o 
  -3  11  14       17.90       -9.01     18.41 o 
  -2  11  14      324.68      339.51     28.41 o 
  -1  11  14       33.80       34.55     23.54 o 
   0  11  14       99.56       95.98     28.51 o 
   1  11  14      180.67      211.53     33.62 o 
   2  11  14       17.50       48.33     27.45 o 
   3  11  14      195.27      173.50     36.13 o 
   4  11  14       85.91       50.94     46.92 o 
   5  11  14       35.49       38.15     32.07 o 
 -12  12  14        1.26       42.36     29.40 o 
 -11  12  14       37.32       71.87     29.45 o 
 -10  12  14       84.22      110.02     28.05 o 
  -9  12  14       34.59       49.14     25.12 o 
  -8  12  14        3.07       12.35     22.69 o 
  -7  12  14       20.91        1.48     20.04 o 
  -6  12  14       69.52       83.71     28.83 o 
  -5  12  14       37.16       77.77     27.21 o 
  -4  12  14      332.42      367.89     29.64 o 
  -3  12  14        9.77        7.26     26.52 o 
  -2  12  14      344.02      457.12     85.36 o 
  -1  12  14      124.90      142.44     29.89 o 
   0  12  14       14.27        8.14     25.55 o 
   1  12  14      191.43      224.76     36.98 o 
   2  12  14        0.00      -18.62     36.89 o 
   3  12  14       29.62       65.34     68.33 o 
   4  12  14        1.70      -13.81     30.46 o 
   5  12  14        6.08      -12.58     32.17 o 
 -11  13  14       49.91       65.70     29.23 o 
 -10  13  14        0.86       -9.18     23.90 o 
  -9  13  14        5.78      -21.49     25.11 o 
  -8  13  14        7.79      -26.81     26.81 o 
  -7  13  14      101.08      118.29     33.25 o 
  -6  13  14       46.32       22.63     59.37 o 
  -5  13  14       30.89       44.80     28.84 o 
  -4  13  14      208.94      293.56     40.80 o 
  -3  13  14       78.26      102.58     24.11 o 
  -2  13  14      143.24      134.53     28.02 o 
  -1  13  14       69.07       46.43     27.17 o 
   0  13  14      148.14      120.60     37.61 o 
   1  13  14      108.37      116.48     33.00 o 
   2  13  14       22.27      -34.93     34.93 o 
   3  13  14       78.80       92.56     48.98 o 
   4  13  14        3.27       24.32     35.38 o 
 -11  14  14        1.48      -27.36     27.36 o 
 -10  14  14        0.06        5.10     28.19 o 
  -9  14  14       40.38       77.82     28.99 o 
  -8  14  14       47.84       51.24     40.23 o 
  -7  14  14        0.13      -10.62     28.62 o 
  -6  14  14      170.73      224.10     37.60 o 
  -5  14  14        0.71       34.08     51.60 o 
  -4  14  14       65.42       54.00     23.02 o 
  -3  14  14        1.09      -12.44     20.91 o 
  -2  14  14      136.32      110.11     31.69 o 
  -1  14  14        5.93      -23.22     26.46 o 
   0  14  14       84.65      102.27     30.85 o 
   1  14  14       69.82       78.37     32.10 o 
   2  14  14        4.35      -27.06     29.22 o 
   3  14  14        0.82      -29.83     71.52 o 
 -10  15  14       13.51      -27.25     27.25 o 
  -9  15  14        9.88       63.70     44.09 o 
  -8  15  14        3.41       12.55     40.95 o 
  -7  15  14       46.20       70.01     31.99 o 
  -6  15  14       16.25       38.46     32.33 o 
  -5  15  14       43.76       91.61     41.37 o 
  -4  15  14       34.92       39.68     25.81 o 
  -3  15  14       20.29      -25.14     25.14 o 
  -2  15  14       48.58       71.71     30.85 o 
  -1  15  14       88.59       45.98     29.39 o 
   0  15  14       60.01       74.37     33.42 o 
   1  15  14       64.45       93.13     35.22 o 
   2  15  14        8.98       -7.59     58.45 o 
  -8  16  14       21.57       30.46     44.56 o 
  -7  16  14        2.03       26.12     32.98 o 
  -6  16  14      116.65      103.38     37.74 o 
  -5  16  14       71.58       67.21     34.21 o 
  -4  16  14       21.45       -1.93     52.43 o 
  -3  16  14       81.53      116.08     28.39 o 
  -2  16  14       21.69       -8.88     41.06 o 
  -1  16  14       40.63       -6.30     31.90 o 
   0  16  14       10.52       11.57     32.04 o 
   1  16  14       16.71       18.79     58.81 o 
  -7  17  14        4.52      -27.65     35.53 o 
  -6  17  14        0.09       -3.94     34.61 o 
  -5  17  14       48.36       78.15     35.57 o 
  -4  17  14       10.20        6.03     34.74 o 
  -3  17  14        1.97      -13.53     25.40 o 
  -2  17  14        7.73      -32.69     32.69 o 
  -1  17  14       20.34      -32.82     32.82 o 
 -15   0  15      270.21      317.34     58.24 o 
 -13   0  15       81.54      132.12     41.57 o 
 -11   0  15        0.22        6.17     30.25 o 
  -9   0  15       40.18       79.23     31.28 o 
  -7   0  15      417.05      275.36     39.51 o 
  -5   0  15      572.56      580.33     31.97 o 
  -3   0  15        2.10       10.14     17.32 o 
  -1   0  15       10.40        9.15     17.97 o 
   1   0  15      561.68      568.62     50.73 o 
   3   0  15      755.86      808.18     62.05 o 
   5   0  15      138.10      171.95     44.56 o 
   7   0  15       20.27      -14.61     43.01 o 
 -15   1  15        0.00        0.72     29.02 o 
 -14   1  15        0.86       -5.63     27.09 o 
 -13   1  15        0.51      -23.69     23.69 o 
 -12   1  15        2.79        8.34     23.10 o 
 -11   1  15      129.56      125.02     26.57 o 
 -10   1  15       37.76       12.23     27.47 o 
  -9   1  15      170.93      123.88     25.35 o 
  -8   1  15      354.02      266.05     29.03 o 
  -7   1  15       13.07       -1.01     17.84 o 
  -6   1  15        3.50      -11.46     11.74 o 
  -5   1  15        0.96       -1.75     12.34 o 
  -4   1  15      223.50      206.06     17.19 o 
  -3   1  15        0.55       -8.68     11.89 o 
  -2   1  15      916.19      912.73     27.51 o 
  -1   1  15        8.02       -1.65     11.99 o 
   0   1  15        0.99        3.72     13.97 o 
   1   1  15      520.81      548.92     40.39 o 
   2   1  15      198.51      220.92     37.20 o 
   3   1  15       25.84       -5.65     22.59 o 
   4   1  15       98.60      114.71     28.90 o 
   5   1  15        0.79       -1.06     25.19 o 
   6   1  15       11.09        7.43     50.52 o 
   7   1  15        0.45      -34.78     34.78 o 
 -15   2  15       90.74       57.09     30.07 o 
 -14   2  15       40.03       85.00     35.71 o 
 -13   2  15       63.99       75.73     27.35 o 
 -12   2  15       53.32       27.89     24.07 o 
 -11   2  15       14.33        2.37     20.50 o 
 -10   2  15       12.69        3.67     20.79 o 
  -9   2  15       34.83       -0.25     21.45 o 
  -8   2  15       29.55       12.77     18.45 o 
  -7   2  15        0.69       12.54     18.86 o 
  -6   2  15      242.54      232.77     21.41 o 
  -5   2  15      429.15      423.37     21.43 o 
  -4   2  15        1.73      -14.57     14.57 o 
  -3   2  15      536.99      577.86     23.00 o 
  -2   2  15       28.65       13.73     12.00 o 
  -1   2  15        1.63       -3.69     15.86 o 
   0   2  15      190.14      256.08     28.38 o 
   1   2  15      552.34      542.57     27.37 o 
   2   2  15      520.17      542.01     38.97 o 
   3   2  15        1.79       -2.50     22.63 o 
   4   2  15       21.12       34.91     50.47 o 
   5   2  15       28.41       -3.76     23.95 o 
   6   2  15       45.42       31.53     29.36 o 
   7   2  15        0.78       -8.22     30.69 o 
 -15   3  15       13.84       26.59     28.81 o 
 -14   3  15       27.71      -11.01     27.65 o 
 -13   3  15        2.19       -7.77     24.25 o 
 -12   3  15        1.10       -9.64     23.38 o 
 -11   3  15       75.64       72.12     28.81 o 
 -10   3  15       85.50       76.21     23.40 o 
  -9   3  15       62.94       36.54     21.12 o 
  -8   3  15       48.08       74.78     21.94 o 
  -7   3  15      360.65      257.99     40.29 o 
  -6   3  15       90.34       46.26     15.70 o 
  -5   3  15       31.46       40.61     13.09 o 
  -4   3  15      220.78      201.06     17.66 o 
  -3   3  15       26.11        2.25     12.16 o 
  -2   3  15      117.87      132.59     15.91 o 
  -1   3  15      669.99      669.89     29.54 o 
   0   3  15      352.44      342.61     29.05 o 
   1   3  15       44.41       27.84     16.39 o 
   2   3  15       51.43       17.52     22.82 o 
   3   3  15       19.73        6.84     23.60 o 
   4   3  15       47.74       26.98     25.04 o 
   5   3  15       40.16       15.78     28.84 o 
   6   3  15        3.24       30.75     29.43 o 
   7   3  15        0.03        3.04     29.28 o 
 -15   4  15        9.91      -13.86     27.65 o 
 -14   4  15       51.52       81.44     31.02 o 
 -13   4  15       40.91       76.42     27.50 o 
 -12   4  15        1.52       22.22     25.06 o 
 -11   4  15       65.73       35.57     23.31 o 
 -10   4  15       12.61       16.94     21.06 o 
  -9   4  15      179.37      158.60     27.62 o 
  -8   4  15      115.42       86.14     23.42 o 
  -7   4  15      304.15      242.23     27.64 o 
  -6   4  15        9.86      -14.10     14.10 o 
  -5   4  15       38.32       28.82     13.25 o 
  -4   4  15      490.58      482.12     21.77 o 
  -3   4  15     1017.43     1025.65     29.30 o 
  -2   4  15       13.61        5.23     15.03 o 
  -1   4  15       89.60       92.36     30.60 o 
   0   4  15      116.16      130.85     19.67 o 
   1   4  15       19.39        3.28     16.01 o 
   2   4  15      103.53       94.88     20.22 o 
   3   4  15       16.52       15.50     24.76 o 
   4   4  15        6.87      -26.75     26.75 o 
   5   4  15       29.66       30.96     28.83 o 
   6   4  15        3.88      -25.03     27.80 o 
   7   4  15       15.38       16.09     30.91 o 
 -14   5  15       20.29        7.09     29.17 o 
 -13   5  15        1.88      -23.82     23.82 o 
 -12   5  15       90.43       70.99     26.58 o 
 -11   5  15       21.74       -2.76     36.22 o 
 -10   5  15        3.80      -19.94     19.94 o 
  -9   5  15        0.79       12.53     19.71 o 
  -8   5  15      226.19      257.53     28.67 o 
  -7   5  15        8.30        9.51     17.74 o 
  -6   5  15       30.38       29.54     16.43 o 
  -5   5  15       15.44        3.60     12.27 o 
  -4   5  15        1.10       -2.46     11.60 o 
  -3   5  15       85.15       75.48     17.26 o 
  -2   5  15      395.38      442.42     27.79 o 
  -1   5  15        6.57       -5.52     15.37 o 
   0   5  15      225.25      222.04     25.90 o 
   1   5  15        0.85       -4.04     19.05 o 
   2   5  15       89.95       86.72     21.27 o 
   3   5  15       86.61       74.28     27.82 o 
   4   5  15        2.65        9.86     24.96 o 
   5   5  15        0.15      -20.36     27.06 o 
   6   5  15       12.16       -2.34     48.57 o 
   7   5  15        1.98        2.92     30.65 o 
 -14   6  15      171.61      208.41     61.53 o 
 -13   6  15        2.32       20.71     26.59 o 
 -12   6  15        3.60      -23.34     23.34 o 
 -11   6  15        5.76      -11.63     23.43 o 
 -10   6  15      175.47      172.93     28.44 o 
  -9   6  15       14.27       17.15     38.23 o 
  -8   6  15        3.95       -3.03     19.49 o 
  -7   6  15      374.88      340.19     32.23 o 
  -6   6  15      480.75      518.37     27.76 o 
  -5   6  15      172.56      207.08     17.86 o 
  -4   6  15       45.53       37.33     13.77 o 
  -3   6  15       10.94      -15.11     15.11 o 
  -2   6  15      674.55      599.96     28.88 o 
  -1   6  15        2.72        3.06     15.93 o 
   0   6  15       70.75       61.25     21.06 o 
   1   6  15      150.51      121.20     21.13 o 
   2   6  15        1.94      -16.36     22.80 o 
   3   6  15      161.94      206.48     32.28 o 
   4   6  15        0.20      -12.33     24.93 o 
   5   6  15       20.25       -1.59     26.70 o 
   6   6  15        3.18       34.90     31.14 o 
 -14   7  15        5.01      -26.99     26.99 o 
 -13   7  15       95.89       38.30     28.47 o 
 -12   7  15        2.14       20.82     25.90 o 
 -11   7  15        0.14       33.11     25.26 o 
 -10   7  15       67.91       69.88     24.19 o 
  -9   7  15       45.09       36.96     24.23 o 
  -8   7  15      135.29      138.53     26.01 o 
  -7   7  15        2.32        0.47     34.21 o 
  -6   7  15        0.02      -16.18     20.50 o 
  -5   7  15        1.87        7.50     13.52 o 
  -4   7  15        0.00      -13.14     15.83 o 
  -3   7  15       45.73       28.42     17.05 o 
  -2   7  15       57.32       74.61     18.10 o 
  -1   7  15      558.67      535.42     31.08 o 
   0   7  15        8.63       35.78     20.03 o 
   1   7  15       68.93       93.60     24.58 o 
   2   7  15       19.37       -2.56     25.88 o 
   3   7  15        3.45       -8.12     24.04 o 
   4   7  15        2.38       -7.30     25.56 o 
   5   7  15        5.92       67.71     45.58 o 
   6   7  15       68.01       26.45     31.55 o 
 -14   8  15       56.41       87.77     46.51 o 
 -13   8  15       12.39       -1.09     26.67 o 
 -12   8  15        0.01      -14.05     26.10 o 
 -11   8  15       51.09       92.29     30.46 o 
 -10   8  15       12.64       16.51     23.53 o 
  -9   8  15       19.72       26.34     24.80 o 
  -8   8  15       31.60       25.96     21.04 o 
  -7   8  15      101.46       96.53     19.84 o 
  -6   8  15       68.02       67.95     19.13 o 
  -5   8  15       17.70        5.31     14.35 o 
  -4   8  15      106.82      132.05     21.22 o 
  -3   8  15       51.29       48.15     18.09 o 
  -2   8  15      202.20      201.11     27.56 o 
  -1   8  15        8.45       -6.85     17.09 o 
   0   8  15      198.98      244.61     31.51 o 
   1   8  15       22.90       24.89     25.24 o 
   2   8  15       60.36       66.21     27.01 o 
   3   8  15        8.96        3.13     37.46 o 
   4   8  15      139.59      106.76     32.57 o 
   5   8  15       10.22      -27.81     28.41 o 
   6   8  15        7.78       -0.75     32.06 o 
 -13   9  15       11.69      -22.60     27.09 o 
 -12   9  15        7.02       -2.88     26.44 o 
 -11   9  15       11.12       28.62     25.98 o 
 -10   9  15       65.66       34.89     25.61 o 
  -9   9  15      113.70       58.26     24.24 o 
  -8   9  15       16.25       -1.69     21.43 o 
  -7   9  15       13.74       13.28     21.32 o 
  -6   9  15       26.52       13.66     17.03 o 
  -5   9  15      149.13      194.51     31.81 o 
  -4   9  15       17.45      -10.82     17.00 o 
  -3   9  15       99.23       82.68     20.72 o 
  -2   9  15      279.49      320.51     28.15 o 
  -1   9  15      159.54      203.60     26.65 o 
   0   9  15       59.04       84.30     26.13 o 
   1   9  15       11.95       29.64     25.71 o 
   2   9  15       39.21       16.88     27.85 o 
   3   9  15        0.98       34.02     28.70 o 
   4   9  15       19.20       23.98     33.19 o 
   5   9  15       47.95       60.18     33.42 o 
 -13  10  15        5.21       52.15     30.88 o 
 -12  10  15        9.89       44.50     29.31 o 
 -11  10  15        7.57       -2.08     24.71 o 
 -10  10  15       35.15       33.49     25.24 o 
  -9  10  15       15.90        1.47     24.47 o 
  -8  10  15       53.77       61.57     25.88 o 
  -7  10  15       12.04       13.03     19.16 o 
  -6  10  15        0.55       23.91     26.29 o 
  -5  10  15      107.98      103.85     53.82 o 
  -4  10  15       11.81       21.52     37.91 o 
  -3  10  15       41.87       45.06     20.88 o 
  -2  10  15       21.02       33.47     20.69 o 
  -1  10  15        4.16       -4.41     18.55 o 
   0  10  15        2.22        4.86     25.38 o 
   1  10  15        0.01      -34.05     36.58 o 
   2  10  15       57.82       42.78     39.26 o 
   3  10  15       12.05       68.07     42.14 o 
   4  10  15      368.66      392.84    126.72 o 
   5  10  15       67.14       41.04     41.11 o 
 -12  11  15       60.98      119.28     32.13 o 
 -11  11  15        0.92       -0.87     27.06 o 
 -10  11  15        0.17      -23.45     23.45 o 
  -9  11  15      105.05       83.80     26.98 o 
  -8  11  15       38.72       24.97     35.91 o 
  -7  11  15       13.54       34.53     21.57 o 
  -6  11  15       74.74       46.16     29.09 o 
  -5  11  15       21.11       41.41     26.92 o 
  -4  11  15      588.28      636.85     36.18 o 
  -3  11  15        6.67        4.30     19.68 o 
  -2  11  15      104.98       87.97     22.24 o 
  -1  11  15        4.18      -10.81     25.32 o 
   0  11  15        0.27      -25.26     25.26 o 
   1  11  15       45.98      -15.40     28.73 o 
   2  11  15        6.46      -25.40     28.07 o 
   3  11  15        3.04        3.80     61.07 o 
   4  11  15        3.07       -2.74     39.31 o 
 -11  12  15      103.21      112.93     31.17 o 
 -10  12  15       21.11       18.72     26.53 o 
  -9  12  15       24.58       -2.75     24.60 o 
  -8  12  15      172.97      170.26     30.94 o 
  -7  12  15        1.22       29.86     28.03 o 
  -6  12  15       40.16       52.40     30.45 o 
  -5  12  15        0.23      -26.81     26.81 o 
  -4  12  15        0.51       -4.66     20.87 o 
  -3  12  15       39.29       42.34     21.33 o 
  -2  12  15       43.24       81.67     25.50 o 
  -1  12  15        0.93      -10.85     26.53 o 
   0  12  15        0.13       -9.82     29.07 o 
   1  12  15        6.36       16.38     30.63 o 
   2  12  15       58.36       36.58     32.41 o 
   3  12  15       50.48       39.09     32.80 o 
   4  12  15      111.38      109.38     59.17 o 
 -11  13  15       58.50       71.30     32.00 o 
 -10  13  15       14.57      -12.40     53.04 o 
  -9  13  15       69.48       82.34     29.89 o 
  -8  13  15       46.80       25.72     40.03 o 
  -7  13  15        0.78      -34.47     39.57 o 
  -6  13  15        0.68       -9.72     29.64 o 
  -5  13  15       22.11       38.53     29.90 o 
  -4  13  15       11.38      -21.27     21.27 o 
  -3  13  15       78.04      125.83     26.28 o 
  -2  13  15      210.58      279.36     49.52 o 
  -1  13  15        5.55       -0.68     28.34 o 
   0  13  15       18.29       19.96     54.54 o 
   1  13  15        4.02      -29.32     29.32 o 
   2  13  15       19.56       -4.15     38.02 o 
   3  13  15        4.00      -27.29     34.10 o 
 -10  14  15       39.03       87.34     53.25 o 
  -9  14  15       53.28      128.32     49.29 o 
  -8  14  15        0.30      -22.02     40.75 o 
  -7  14  15       17.49       10.12     31.43 o 
  -6  14  15       21.47        1.86     40.59 o 
  -5  14  15        1.93       43.71     31.27 o 
  -4  14  15        0.14      -28.45     28.45 o 
  -3  14  15       20.64       22.94     25.01 o 
  -2  14  15       25.88       22.90     25.49 o 
  -1  14  15        8.44       21.39     32.71 o 
   0  14  15       15.05        3.53     46.61 o 
   1  14  15       13.55       -6.23     31.97 o 
   2  14  15       74.57       96.55     37.71 o 
  -9  15  15       46.58       -4.12     43.53 o 
  -8  15  15        3.96       14.30     43.32 o 
  -7  15  15       12.00        8.80     35.09 o 
  -6  15  15       12.19       38.31     34.52 o 
  -5  15  15        5.74      -24.39     31.57 o 
  -4  15  15       10.94       58.50     33.22 o 
  -3  15  15      146.38      187.09     30.70 o 
  -2  15  15       55.50       42.36     25.58 o 
  -1  15  15      117.31      125.00     37.15 o 
   0  15  15      138.57      189.25     42.41 o 
   1  15  15       11.68       51.40     35.43 o 
  -7  16  15       14.17       22.07     44.56 o 
  -6  16  15        0.92       46.80     34.49 o 
  -5  16  15       61.53      107.48     36.86 o 
  -4  16  15        0.44      -12.85     46.41 o 
  -3  16  15       23.23       20.03     27.12 o 
  -2  16  15        0.07      -30.74     30.74 o 
  -1  16  15        0.31       -4.63     35.05 o 
 -14   0  16      508.77      673.58     68.74 o 
 -12   0  16       21.42       -0.51     35.81 o 
 -10   0  16       16.43      -27.78     27.78 o 
  -8   0  16      126.82      160.01     35.71 o 
  -6   0  16      156.21      105.47     30.77 o 
  -4   0  16       93.94       73.04     46.20 o 
  -2   0  16        0.02      -10.77     17.55 o 
   0   0  16      100.69       88.70     33.65 o 
   2   0  16      172.44      204.26     43.84 o 
   4   0  16        1.42       22.02     36.22 o 
   6   0  16        2.61       11.52     43.53 o 
 -14   1  16        1.35      -16.90     25.61 o 
 -13   1  16        1.19      -10.34     25.17 o 
 -12   1  16        2.46      -28.07     36.43 o 
 -11   1  16       49.30       75.12     25.46 o 
 -10   1  16       42.03       45.82     41.37 o 
  -9   1  16        1.43       10.88     24.80 o 
  -8   1  16        0.74        6.39     20.85 o 
  -7   1  16      546.93      468.38     46.36 o 
  -6   1  16       33.49       42.61     18.66 o 
  -5   1  16      480.66      462.23     23.94 o 
  -4   1  16       28.74       15.34     13.36 o 
  -3   1  16      307.11      320.39     20.30 o 
  -2   1  16      137.60      127.38     18.36 o 
  -1   1  16        5.30      -14.92     14.92 o 
   0   1  16       23.41       22.82     21.19 o 
   1   1  16      466.04      473.63     38.34 o 
   2   1  16       52.67       32.22     24.00 o 
   3   1  16      304.17      349.18     63.54 o 
   4   1  16       32.43       42.91     27.06 o 
   5   1  16       48.96       29.25     31.85 o 
   6   1  16        0.42       20.17     37.46 o 
 -14   2  16      235.46      283.03     40.19 o 
 -13   2  16      151.97      178.05     33.99 o 
 -12   2  16        0.22      -23.25     23.25 o 
 -11   2  16       33.85       54.18     24.27 o 
 -10   2  16        9.99        3.79     20.48 o 
  -9   2  16      179.20      178.85     27.68 o 
  -8   2  16      187.91      164.67     25.41 o 
  -7   2  16       96.28      134.91     23.76 o 
  -6   2  16       61.90       56.80     28.59 o 
  -5   2  16      265.91      264.15     19.74 o 
  -4   2  16        2.76        1.82     13.38 o 
  -3   2  16      578.18      636.18     24.52 o 
  -2   2  16      155.16      150.25     23.89 o 
  -1   2  16      118.31      140.61     20.47 o 
   0   2  16       22.79       -2.74     17.50 o 
   1   2  16        0.75      -19.51     21.41 o 
   2   2  16        0.00       -6.96     24.06 o 
   3   2  16        2.53        2.00     24.01 o 
   4   2  16       14.87      -12.60     25.87 o 
   5   2  16        1.92       -1.92     28.68 o 
   6   2  16        6.51       31.19     32.90 o 
 -14   3  16        0.09       -8.02     42.65 o 
 -13   3  16       15.23       57.78     28.31 o 
 -12   3  16       30.81       18.22     23.93 o 
 -11   3  16        4.89       -1.41     39.67 o 
 -10   3  16       29.27       10.05     25.21 o 
  -9   3  16       71.12       38.04     22.63 o 
  -8   3  16       15.01       16.93     22.09 o 
  -7   3  16       12.27        6.63     19.26 o 
  -6   3  16       89.76      107.04     19.42 o 
  -5   3  16      170.90      177.95     17.40 o 
  -4   3  16       82.54       86.35     14.70 o 
  -3   3  16      132.08      165.58     19.99 o 
  -2   3  16      144.76      136.60     20.17 o 
  -1   3  16       73.29       63.85     17.66 o 
   0   3  16        3.53      -16.74     16.74 o 
   1   3  16      257.46      278.87     34.83 o 
   2   3  16      147.24      142.71     29.75 o 
   3   3  16       49.21       63.38     27.79 o 
   4   3  16        6.81      -16.84     25.25 o 
   5   3  16        6.49       16.57     29.18 o 
   6   3  16       15.16       57.27     33.92 o 
 -14   4  16        9.14      -15.38     68.53 o 
 -13   4  16       39.89       55.87     28.69 o 
 -12   4  16        4.26       16.89     25.31 o 
 -11   4  16        0.06      -13.06     22.43 o 
 -10   4  16       57.61       47.05     23.60 o 
  -9   4  16        0.62       -2.66     19.35 o 
  -8   4  16        0.18        2.88     20.77 o 
  -7   4  16        3.26        4.79     18.78 o 
  -6   4  16        0.00        8.70     22.16 o 
  -5   4  16       53.50       33.33     13.65 o 
  -4   4  16        7.99        2.00     13.07 o 
  -3   4  16      430.58      376.58     41.38 o 
  -2   4  16      137.65      114.23     19.35 o 
  -1   4  16      496.19      535.34     34.89 o 
   0   4  16        0.06       -6.10     16.56 o 
   1   4  16       22.78       11.45     17.36 o 
   2   4  16       48.42       33.78     43.84 o 
   3   4  16       11.77       24.47     27.72 o 
   4   4  16       16.06       41.65     28.48 o 
   5   4  16        0.30       -2.18     28.39 o 
   6   4  16        7.28       57.94     33.86 o 
 -14   5  16        3.65      -34.78     34.78 o 
 -13   5  16        4.88       10.60     36.43 o 
 -12   5  16        0.00        5.14     23.13 o 
 -11   5  16        4.90       -2.16     43.89 o 
 -10   5  16       20.52      -12.12     20.64 o 
  -9   5  16        1.82       11.01     21.47 o 
  -8   5  16        7.71      -19.20     19.20 o 
  -7   5  16       54.15       53.46     20.48 o 
  -6   5  16      282.83      307.12     24.79 o 
  -5   5  16      148.52       90.08     25.55 o 
  -4   5  16       28.12       39.52     14.10 o 
  -3   5  16       61.24       43.70     17.25 o 
  -2   5  16      209.28      262.45     24.88 o 
  -1   5  16      240.75      199.92     23.85 o 
   0   5  16      179.17      195.99     23.40 o 
   1   5  16        0.00       14.26     18.99 o 
   2   5  16       82.20       79.38     21.34 o 
   3   5  16        0.01      -17.03     26.21 o 
   4   5  16       15.32        3.59     28.10 o 
   5   5  16        7.72       24.58     30.98 o 
   6   5  16       40.96       49.90     33.91 o 
 -14   6  16        8.95      -25.54     28.40 o 
 -13   6  16       52.47       67.04     31.11 o 
 -12   6  16        2.52      -24.41     24.41 o 
 -11   6  16       32.93       57.90     26.08 o 
 -10   6  16        1.13      -10.61     23.02 o 
  -9   6  16       45.85       57.88     24.92 o 
  -8   6  16       67.58       41.05     23.15 o 
  -7   6  16        3.71       -0.14     19.99 o 
  -6   6  16      169.92      172.70     25.26 o 
  -5   6  16       22.78       19.70     13.79 o 
  -4   6  16      333.10      326.16     26.22 o 
  -3   6  16      417.09      400.97     43.49 o 
  -2   6  16        3.67      -16.72     16.72 o 
  -1   6  16      586.67      571.30     31.73 o 
   0   6  16      196.42      221.09     29.05 o 
   1   6  16       39.07       21.97     19.28 o 
   2   6  16       42.02       17.02     29.22 o 
   3   6  16       10.74       57.04     28.91 o 
   4   6  16       10.20        0.40     27.63 o 
   5   6  16       31.63       47.95     32.05 o 
 -13   7  16        3.82       -7.04     26.91 o 
 -12   7  16        1.45       -2.11     26.05 o 
 -11   7  16        0.45       -0.71     25.14 o 
 -10   7  16        7.71        1.64     23.87 o 
  -9   7  16       10.76      -21.02     21.02 o 
  -8   7  16       37.95       72.30     24.27 o 
  -7   7  16       59.98       40.99     22.90 o 
  -6   7  16        0.40        4.33     18.47 o 
  -5   7  16        4.18       25.77     23.80 o 
  -4   7  16       18.74       25.54     18.74 o 
  -3   7  16      251.40      260.32     24.87 o 
  -2   7  16        0.76       10.19     17.96 o 
  -1   7  16       57.60       45.86     20.45 o 
   0   7  16       24.01       31.64     19.55 o 
   1   7  16        0.29       -3.65     19.39 o 
   2   7  16       28.27        0.11     26.73 o 
   3   7  16        3.40       15.64     40.85 o 
   4   7  16        5.03       -1.76     32.00 o 
   5   7  16        0.00       10.75     32.00 o 
 -13   8  16       11.73       -4.66     29.29 o 
 -12   8  16        0.94      -13.91     26.28 o 
 -11   8  16       65.60       47.37     26.42 o 
 -10   8  16        9.13        7.54     24.86 o 
  -9   8  16        0.59       16.64     24.34 o 
  -8   8  16        1.17      -20.38     20.60 o 
  -7   8  16       16.31       -7.02     25.83 o 
  -6   8  16      112.96      121.07     42.05 o 
  -5   8  16      205.00      220.09     32.87 o 
  -4   8  16       67.51       93.67     22.60 o 
  -3   8  16       27.36       14.34     18.58 o 
  -2   8  16        0.95       -2.18     17.98 o 
  -1   8  16       47.54       48.18     20.20 o 
   0   8  16       73.54       37.64     21.06 o 
   1   8  16        1.25      -12.67     20.20 o 
   2   8  16       86.16      114.45     30.57 o 
   3   8  16       11.52       61.07     28.68 o 
   4   8  16       51.46       54.96     31.00 o 
   5   8  16       28.46       49.97     37.61 o 
 -12   9  16       23.40       -8.28     26.58 o 
 -11   9  16        2.92      -23.10     26.02 o 
 -10   9  16        1.16      -18.21     25.93 o 
  -9   9  16       83.57       52.54     50.01 o 
  -8   9  16       18.01       18.94     24.17 o 
  -7   9  16        4.37      -19.92     19.92 o 
  -6   9  16        8.12       41.83     26.49 o 
  -5   9  16       40.72       45.66     25.71 o 
  -4   9  16        0.59      -19.05     19.05 o 
  -3   9  16        2.11      -11.10     18.58 o 
  -2   9  16       16.70       11.30     20.68 o 
  -1   9  16        2.35       -3.90     19.52 o 
   0   9  16        0.64        3.97     20.62 o 
   1   9  16        0.82       -2.60     27.60 o 
   2   9  16        7.50        9.22     29.07 o 
   3   9  16       11.05       15.51     55.57 o 
   4   9  16       34.31       33.81     33.70 o 
 -12  10  16        1.87       59.76     34.21 o 
 -11  10  16       68.95       67.59     30.34 o 
 -10  10  16       21.69       30.37     26.13 o 
  -9  10  16        3.97       -9.28     23.66 o 
  -8  10  16        0.22      -19.73     25.78 o 
  -7  10  16       71.95       51.86     40.85 o 
  -6  10  16        6.06        5.61     28.76 o 
  -5  10  16       92.62       89.56     29.62 o 
  -4  10  16       42.03       25.73     21.02 o 
  -3  10  16       62.89       62.17     21.13 o 
  -2  10  16        2.33        1.44     20.59 o 
  -1  10  16        0.54       -5.52     19.88 o 
   0  10  16        4.62        2.82     21.30 o 
   1  10  16        1.27      -26.48     26.48 o 
   2  10  16       38.71       64.66     38.43 o 
   3  10  16        2.48      -29.29     29.29 o 
   4  10  16       15.07       24.49     52.68 o 
 -11  11  16       74.32       54.60     30.12 o 
 -10  11  16        7.00       -2.67     28.19 o 
  -9  11  16       12.95       -6.26     25.42 o 
  -8  11  16       46.47       78.65     27.77 o 
  -7  11  16       38.40       25.93     37.25 o 
  -6  11  16        0.53        9.49     27.40 o 
  -5  11  16       69.26       83.87     29.59 o 
  -4  11  16       35.92       58.22     25.03 o 
  -3  11  16       14.96       -7.11     20.90 o 
  -2  11  16        4.84       19.34     21.54 o 
  -1  11  16        3.98       -7.43     20.78 o 
   0  11  16       33.83       62.22     40.08 o 
   1  11  16        0.02       17.49     28.55 o 
   2  11  16       90.73       42.22     32.99 o 
   3  11  16        2.03      -21.14     44.04 o 
 -11  12  16       48.76       67.50     43.53 o 
 -10  12  16        3.70       -7.02     34.73 o 
  -9  12  16      114.92      178.67     42.86 o 
  -8  12  16        4.69       -0.10     41.78 o 
  -7  12  16       10.05       37.87     40.85 o 
  -6  12  16      107.33      132.27     33.80 o 
  -5  12  16       54.04      140.73     35.23 o 
  -4  12  16        7.03       -8.74     22.13 o 
  -3  12  16       61.57       58.10     26.11 o 
  -2  12  16        0.20       -7.62     23.84 o 
  -1  12  16       49.59       87.64     25.89 o 
   0  12  16       71.70       75.81     32.44 o 
   1  12  16        9.31       21.51     45.38 o 
   2  12  16        0.30      -30.47     30.47 o 
 -10  13  16        2.07        3.20     27.58 o 
  -9  13  16        0.06      -38.48     44.76 o 
  -8  13  16       40.43       46.41     47.95 o 
  -7  13  16        0.54      -27.37     42.81 o 
  -6  13  16        6.46      -31.48     31.48 o 
  -5  13  16      179.30      207.96     38.34 o 
  -4  13  16        0.08       31.86     30.38 o 
  -3  13  16       30.40       15.32     24.26 o 
  -2  13  16        1.99      -11.02     24.80 o 
  -1  13  16        3.89       34.91     26.01 o 
   0  13  16       10.32       40.13     33.73 o 
   1  13  16        6.22       30.38     36.44 o 
  -8  14  16        7.63      122.45     52.07 o 
  -7  14  16        2.25      -31.49     43.42 o 
  -6  14  16       24.57       24.78     33.90 o 
  -5  14  16        3.71        6.27     32.46 o 
  -4  14  16        0.00        7.07     55.31 o 
  -3  14  16      146.27      156.24     37.15 o 
  -2  14  16       51.11       43.95     37.15 o 
  -1  14  16      140.11      139.02     38.00 o 
   0  14  16        0.44      -52.11     82.99 o 
  -7  15  16        0.58      -43.01     43.01 o 
  -6  15  16        6.11       28.66     34.70 o 
  -5  15  16       32.16       23.59     64.47 o 
  -4  15  16       50.34       25.96     36.27 o 
  -3  15  16        0.46        8.80     27.90 o 
  -2  15  16        6.10       29.73     33.27 o 
 -13   0  17       52.59       15.54     36.12 o 
 -11   0  17       63.13      104.24     37.97 o 
  -9   0  17        6.04       34.88     30.46 o 
  -7   0  17        9.72       21.30     29.02 o 
  -5   0  17      111.87       73.14     22.60 o 
  -3   0  17        1.39      -18.24     18.24 o 
  -1   0  17      176.33      197.57     43.12 o 
   1   0  17      414.32      497.73     57.32 o 
   3   0  17      680.07      655.47     62.36 o 
   5   0  17      212.56      207.65     56.90 o 
 -14   1  17      117.66      116.95     33.39 o 
 -13   1  17        7.78       -6.49     27.91 o 
 -12   1  17        6.49       17.52     26.44 o 
 -11   1  17        4.05      -13.08     27.11 o 
 -10   1  17       18.77       33.92     21.65 o 
  -9   1  17        5.70        9.61     21.19 o 
  -8   1  17       49.77        7.39     20.39 o 
  -7   1  17        1.14       16.97     19.93 o 
  -6   1  17      611.99      533.18     35.25 o 
  -5   1  17       11.17       13.31     14.35 o 
  -4   1  17       50.62       51.32     14.78 o 
  -3   1  17        5.33       -2.61     13.30 o 
  -2   1  17      281.47      293.86     30.32 o 
  -1   1  17        2.31        7.24     22.77 o 
   0   1  17      108.95      132.80     26.89 o 
   1   1  17       10.67       54.79     26.21 o 
   2   1  17        0.18      -12.19     25.22 o 
   3   1  17        1.20      -26.11     26.11 o 
   4   1  17        6.49        2.90     28.98 o 
   5   1  17       21.95       10.43     30.48 o 
 -14   2  17        0.55      -28.01     28.01 o 
 -13   2  17       93.69       77.97     30.40 o 
 -12   2  17       27.91       28.76     25.64 o 
 -11   2  17       30.84       60.21     24.74 o 
 -10   2  17       29.65       12.04     23.57 o 
  -9   2  17        2.40       -4.01     21.44 o 
  -8   2  17       17.36       15.99     20.80 o 
  -7   2  17       34.47       46.14     21.51 o 
  -6   2  17       42.04       89.93     21.87 o 
  -5   2  17        1.07       -2.62     13.29 o 
  -4   2  17        5.12      -13.84     13.84 o 
  -3   2  17        3.26      -12.28     13.92 o 
  -2   2  17       73.29       91.73     27.42 o 
  -1   2  17       27.11       30.90     18.07 o 
   0   2  17        0.78      -21.53     21.53 o 
   1   2  17      294.54      287.97     34.24 o 
   2   2  17        0.80      -33.60     33.60 o 
   3   2  17      365.71      383.44     59.73 o 
   4   2  17       15.83       22.73     29.96 o 
   5   2  17      326.69      442.45     47.80 o 
 -13   3  17        2.18        8.89     48.67 o 
 -12   3  17       10.76      -17.76     24.59 o 
 -11   3  17       23.62       10.20     25.27 o 
 -10   3  17       37.57       61.30     26.30 o 
  -9   3  17       10.19       -9.44     33.96 o 
  -8   3  17        0.89      -11.43     21.16 o 
  -7   3  17      184.25      258.63     47.54 o 
  -6   3  17       66.01       58.92     21.21 o 
  -5   3  17        7.57       11.72     14.04 o 
  -4   3  17      131.40      193.93     18.92 o 
  -3   3  17        3.23        8.34     17.08 o 
  -2   3  17       98.24      107.49     26.21 o 
  -1   3  17        9.46       22.41     17.73 o 
   0   3  17       14.68       12.83     17.84 o 
   1   3  17        1.03      -15.06     26.75 o 
   2   3  17        0.07       -7.54     26.12 o 
   3   3  17       30.58       33.36     28.78 o 
   4   3  17        8.39       52.62     56.13 o 
   5   3  17      102.12      133.80     36.08 o 
 -13   4  17       15.95       18.92     28.10 o 
 -12   4  17        0.09       -7.17     26.77 o 
 -11   4  17        1.87       10.91     24.38 o 
 -10   4  17       66.15       55.66     24.62 o 
  -9   4  17       13.10       16.97     23.65 o 
  -8   4  17        2.06      -19.84     19.84 o 
  -7   4  17       65.78       91.48     24.46 o 
  -6   4  17       21.70       26.65     20.80 o 
  -5   4  17        0.31        9.79     17.99 o 
  -4   4  17        1.93      -14.33     22.10 o 
  -3   4  17       94.39       97.78     19.65 o 
  -2   4  17        1.15      -16.56     16.56 o 
  -1   4  17      165.19      174.21     32.40 o
[truncated: 27,002 more chars]
